# Supplementary material for: 3-Year outcomes in patients with heavily calcified lesions undergoing percutaneous coronary intervention using cutting balloons
Source: BMC Cardiovasc Disord. 2022 Apr 21;22:187. doi: 10.1186/s12872-022-02622-9 (PMC9027752; doi:10.1186/s12872-022-02622-9)
Supplement: Supplementary file 2 — Additional file 2: The minimal dataset. [file 12872_2022_2622_MOESM2_ESM.csv]

id	age	bmi	egfr	ef	total lesionlength	target lesion length	minimum ref diameter	lesion number	pci number	hcl	male	acs	smoking	prior mi	af	ht	diabetes	insulin	dyslipidemia	statin	dapt	gcsize	postdilation	ivus	pcilm	pci lm bifurcate	pcilad	pcilcx	pcirca	hclm	hclmbifurcate	hclad	hclcx	hcrca	pcib2c	procedural failure	complication	perforation	tamponade	dissection	snflow	ppmi	tvf	cardiodeath	aar	tcvr	ntcvr	ami	alldeath
5	75	27.55	116.7	51.2	31.02	31.02	3.36	2	1	0	1	1	1	1	0	1	1	0	1	1	1	0	1	0	0	0	0	1	0	0	0	0	0	0	1	0	0	0	0	0	0	0	0	0	0	0	0	0	0
9	77	24.61	85.34	56.5	31.02	31.02	3.42	1	1	0	1	1	1	0	0	1	0	0	0	1	1	0	0	0	0	0	0	0	1	0	0	0	0	0	1	0	0	0	0	0	0	0	0	0	0	0	0	0	0
78	63	26.81	112.13	58.5	29.45	29.45	2.67	1	1	1	1	1	1	0	0	0	1	1	0	1	1	0	1	0	0	0	0	0	1	0	0	0	0	1	1	0	1	0	0	0	0	1	0	0	0	0	0	0	0
81	51	32.32	116.91	49.3	33.47	33.47	3.24	2	1	0	1	0	0	0	0	1	0	0	1	1	1	0	1	0	0	0	0	1	0	0	0	0	0	0	1	0	1	0	0	0	0	1	0	0	0	0	0	0	0
93	61	25.34	36.94	55.7	20.3	20.3	3.41	1	1	0	0	1	0	0	0	1	0	0	0	1	1	0	0	0	0	0	1	0	0	0	0	0	0	0	1	0	0	0	0	0	0	0	0	0	0	0	0	0	0
95	51	30.49	102.5	51.3	14.16	14.16	2.7	2	1	0	1	1	0	1	0	1	0	0	1	1	1	0	0	0	0	0	0	1	0	0	0	0	0	0	1	0	0	0	0	0	0	0	0	0	0	0	0	0	0
105	54	21.3	79.85	66.3	25.14	25.14	2.75	1	1	1	0	1	0	0	0	1	1	0	1	1	1	0	0	0	0	0	0	0	1	0	0	0	0	1	1	0	0	0	0	0	0	0	0	0	0	0	0	0	0
112	60	19.1	42.1	50.5	42.28	42.28	2.85	2	1	1	0	1	0	0	0	0	1	1	0	1	1	0	1	0	0	0	0	0	1	0	0	0	0	1	1	0	0	0	0	0	0	0	0	0	0	0	0	0	0
120	50	35.63	49.14	47.1	16.83	16.83	3.15	1	1	0	1	1	0	0	0	1	0	0	1	1	1	0	0	0	0	0	1	0	0	0	0	0	0	0	1	0	0	0	0	0	0	0	0	0	0	0	0	0	0
142	71	28.65	126.08	60.5	43.81	43.81	2.87	1	1	1	1	1	0	0	0	1	1	0	1	1	1	0	1	0	0	0	0	0	1	0	0	0	0	1	1	0	1	0	0	0	0	1	0	0	0	0	0	0	0
145	76	26.08	105.92	36.1	36.37	36.37	2.69	1	1	1	1	0	1	0	0	1	1	0	0	1	1	0	1	1	0	0	1	0	0	0	0	1	0	0	1	0	0	0	0	0	0	0	0	0	0	0	0	0	0
148	64	33.43	104.37	47.8	25.51	25.51	2.5	1	1	0	1	1	1	0	0	1	1	0	0	1	1	0	1	0	0	0	0	1	0	0	0	0	0	0	1	0	0	0	0	0	0	0	0	0	0	0	0	0	0
176	50	24.24	51.56	60.6	21.58	21.58	3.08	1	1	1	1	1	1	0	0	1	0	0	1	1	1	0	1	0	0	0	1	0	0	0	0	1	0	0	1	0	0	0	0	0	0	0	0	0	0	0	0	0	0
179	70	29.02	87.07	58.4	59	26.11	2.42	3	2	0	1	1	1	0	0	1	1	0	0	1	1	0	1	0	0	0	1	0	1	0	0	0	0	0	1	0	0	0	0	0	0	0	0	0	0	0	0	0	0
185	63	28.28	49.16	48.1	42	17.27	3.21	3	2	0	1	1	0	1	0	0	1	1	0	1	1	0	0	0	0	0	1	1	0	0	0	0	0	0	0	0	0	0	0	0	0	0	0	0	0	0	0	0	0
199	64	30.85	72.81	55.5	17.92	17.92	3.23	1	1	0	1	1	1	0	0	1	0	0	0	1	1	0	1	0	0	0	1	0	0	0	0	0	0	0	1	0	0	0	0	0	0	0	0	0	0	0	0	0	0
232	63	29.38	96.16	51.9	38.06	38.06	2.73	2	1	0	1	1	0	0	1	1	1	1	0	1	1	0	1	0	0	0	0	0	1	0	0	0	0	0	1	0	0	0	0	0	0	0	0	0	0	0	0	0	0
236	72	22.77	109.14	46.3	103	103	3.42	2	2	0	1	0	0	1	0	1	0	0	0	1	1	0	1	1	1	1	1	1	0	0	0	0	0	0	1	0	0	0	0	0	0	0	0	0	0	0	0	0	0
240	74	27.92	104.51	54.2	19.66	19.66	2.55	2	1	1	1	1	0	0	0	1	0	0	0	1	1	0	1	0	0	0	1	0	0	0	0	1	0	0	1	0	0	0	0	0	0	0	0	0	0	0	0	0	0
246	71	27.55	73.88	48.8	21.55	21.55	2.58	1	1	1	1	1	1	1	0	1	1	0	0	1	1	0	1	1	0	0	0	0	1	0	0	0	0	1	1	0	0	0	0	0	0	0	0	0	0	0	0	0	0
247	77	31.59	37.38	47.3	58	58	2.49	3	2	0	1	0	0	0	0	1	1	1	1	1	1	0	1	0	1	1	1	1	0	0	0	0	0	0	1	0	0	0	0	0	0	0	0	0	0	0	0	0	0
267	50	26.45	44.29	43.2	28.38	28.38	3.39	1	1	1	1	0	1	1	0	1	0	0	0	1	1	0	1	0	0	0	1	0	0	0	0	1	0	0	1	0	1	0	0	0	0	1	0	0	0	0	0	0	0
280	78	25.71	80.14	52.5	35.4	35.4	3.35	2	1	1	1	1	0	0	0	1	1	1	0	1	1	0	1	0	0	0	1	0	0	0	0	1	0	0	1	0	0	0	0	0	0	0	0	0	0	0	0	0	0
285	76	22.41	39.1	51.4	20.78	20.78	2.78	1	1	1	0	0	1	0	0	1	0	0	0	1	1	0	1	0	0	0	1	0	0	0	0	1	0	0	1	0	0	0	0	0	0	0	0	0	0	0	0	0	0
302	77	23.88	64.4	63.9	15.72	15.72	2.78	2	1	0	1	1	1	0	0	1	0	0	1	1	1	0	1	0	0	0	0	0	1	0	0	0	0	0	1	0	0	0	0	0	0	0	0	0	0	0	0	0	0
304	73	24.98	101.19	59.9	88	42.77	2.74	2	2	1	1	1	0	0	0	1	1	1	1	1	1	0	1	0	0	0	1	1	0	0	0	1	0	0	1	0	0	0	0	0	0	0	0	0	0	0	0	0	0
310	70	32.32	43.38	36.3	71	30.61	2.5	3	2	0	1	0	0	0	0	0	1	1	0	1	1	0	1	0	0	0	1	0	1	0	0	0	0	0	1	0	0	0	0	0	0	0	1	0	1	1	0	0	0
311	71	19.47	62.67	62.5	25.09	25.09	2.99	2	1	1	0	1	0	0	0	0	0	0	1	1	1	0	0	0	0	0	1	0	0	0	0	1	0	0	1	1	1	1	1	0	0	1	1	1	0	0	0	0	1
312	59	26.81	92.21	66.8	19.28	19.28	2.86	2	1	0	1	1	0	1	0	0	1	0	1	1	1	0	1	0	0	0	1	0	0	0	0	0	0	0	0	0	0	0	0	0	0	0	0	0	0	0	0	0	0
345	77	22.41	75.76	54	27.14	27.14	4.3	2	1	0	0	1	0	0	0	1	0	0	1	1	1	0	1	0	0	0	0	0	1	0	0	0	0	0	1	0	0	0	0	0	0	0	0	0	0	0	0	0	0
356	76	29.02	71.3	53.7	50	27.61	2.44	2	2	1	1	1	0	0	0	0	1	0	1	1	1	0	1	0	0	0	1	1	0	0	0	1	0	0	1	0	0	0	0	0	0	0	1	0	1	1	0	1	0
365	62	29.38	51.02	60.9	98	32.03	3.15	3	3	1	1	0	1	0	0	1	1	1	0	1	1	0	1	0	0	0	1	1	1	0	0	1	0	0	1	0	0	0	0	0	0	0	0	0	0	0	0	0	0
366	53	26.08	100.56	57.3	103	30.01	2.87	3	3	1	1	1	0	1	0	1	1	1	0	1	1	0	1	0	0	0	1	1	1	0	0	1	0	0	1	0	1	0	0	1	0	0	0	0	0	0	0	0	0
379	74	25.71	91.11	63.9	21.1	21.1	3.02	1	1	0	1	1	1	1	0	1	0	0	0	1	1	0	1	0	0	0	0	0	1	0	0	0	0	0	1	0	0	0	0	0	0	0	0	0	0	0	0	0	0
393	52	25.71	92.89	45.9	58	23.89	2.57	3	2	1	1	1	1	0	1	1	0	0	1	1	1	0	1	0	0	0	1	1	0	0	0	0	1	0	1	0	0	0	0	0	0	0	0	0	0	0	0	0	0
401	38	22.41	122.59	49.7	93	39.15	2.47	3	2	0	1	1	0	0	0	1	1	0	1	1	1	0	1	0	0	0	1	1	0	0	0	0	0	0	1	0	0	0	0	0	0	0	0	0	0	0	0	0	0
403	54	20.57	28.28	54	20.1	20.1	2.88	1	1	1	0	0	0	0	0	0	0	0	0	1	1	0	1	0	0	0	0	0	1	0	0	0	0	1	1	0	0	0	0	0	0	0	0	0	0	0	0	0	0
404	42	30.49	100.57	58.4	16.37	16.37	2.67	2	1	0	1	1	1	0	1	1	1	0	1	1	1	0	0	0	0	0	0	0	1	0	0	0	0	0	1	0	1	0	0	1	0	0	0	0	0	0	0	0	0
407	70	30.85	55.92	57.6	56	24.43	3.5	3	2	1	1	1	0	0	1	0	0	0	1	1	1	0	1	0	0	0	1	1	0	0	0	1	0	0	1	0	0	0	0	0	0	0	0	0	0	0	0	0	0
414	74	29.75	105	57.7	22.45	22.45	2.37	2	1	1	1	1	0	0	0	1	1	0	1	1	1	0	0	0	0	0	0	1	0	0	0	0	1	0	1	0	1	0	0	0	1	1	0	0	0	0	0	0	0
415	51	26.08	121.01	51.5	81	34.37	2.85	2	2	0	1	1	1	0	0	0	1	0	1	1	1	0	1	0	0	0	1	1	0	0	0	0	0	0	1	0	0	0	0	0	0	0	0	0	0	0	0	0	0
435	64	29.02	91.67	55.1	82	47.35	3.24	3	2	1	1	0	0	0	0	1	1	0	0	1	1	0	1	0	0	0	1	0	1	0	0	0	0	1	1	0	0	0	0	0	0	0	0	0	0	0	0	0	0
437	74	25.34	80.11	59	61	30.41	3.73	2	2	1	1	1	0	0	0	0	0	0	0	1	1	0	1	0	0	0	1	1	0	0	0	0	1	0	1	0	0	0	0	0	0	0	0	0	0	0	0	0	0
451	63	29.02	84.9	52.4	22.03	22.03	3.04	1	1	0	1	1	0	0	0	1	0	0	0	1	1	0	1	0	0	0	1	0	0	0	0	0	0	0	1	0	0	0	0	0	0	0	0	0	0	0	0	0	0
455	73	23.51	90.14	41	19.86	19.86	3.17	1	1	1	1	1	0	1	1	1	0	0	0	1	1	0	1	0	0	0	0	1	0	0	0	0	1	0	1	0	0	0	0	0	0	0	0	0	0	0	0	0	0
467	63	21.3	73.55	60.6	31.23	31.23	3.66	2	1	1	0	1	1	0	0	1	0	0	0	1	1	0	1	0	0	0	0	1	0	0	0	0	1	0	1	0	0	0	0	0	0	0	1	0	1	1	0	0	0
468	56	27.92	40.42	47.9	28.6	28.6	4.08	1	1	1	1	0	0	0	0	0	0	0	0	1	1	0	1	0	0	0	1	0	0	0	0	1	0	0	1	0	0	0	0	0	0	0	1	0	1	1	0	1	0
494	51	25.71	84.07	54.2	27.6	27.6	3.28	1	1	1	1	1	0	1	0	1	0	0	0	1	1	0	1	0	0	0	0	0	1	0	0	0	0	1	1	0	0	0	0	0	0	0	0	0	0	0	0	0	0
505	75	30.49	85.67	59.8	25	25	2.66	2	1	1	1	1	0	1	0	0	0	0	1	1	1	0	1	0	0	0	1	0	0	0	0	1	0	0	1	0	1	0	0	0	1	1	0	0	0	0	0	0	0
552	71	31.22	71.06	53.2	17.57	17.57	2.98	2	1	0	1	0	0	0	1	1	1	0	0	1	1	0	1	0	0	0	0	0	1	0	0	0	0	0	1	0	0	0	0	0	0	0	0	0	0	0	0	0	0
562	53	28.65	84.89	56.6	18.59	18.59	2.42	3	1	1	1	0	0	0	0	1	1	1	0	1	1	1	1	0	0	0	0	1	0	0	0	0	1	0	1	0	0	0	0	0	0	0	0	0	0	0	0	0	0
581	75	31.96	98.87	60.4	21.82	21.82	2.99	1	1	1	1	1	1	0	0	1	0	0	1	1	1	0	1	0	0	0	0	0	1	0	0	0	0	1	1	0	0	0	0	0	0	0	0	0	0	0	0	0	0
591	59	23.51	63.89	56.6	18.44	18.44	3.19	1	1	0	0	0	0	0	0	1	0	0	0	1	1	0	0	0	0	0	1	0	0	0	0	0	0	0	0	0	0	0	0	0	0	0	0	0	0	0	0	0	0
600	78	28.28	116.18	53.9	77	77	2.57	3	2	1	1	1	1	0	1	0	1	0	0	1	1	0	1	0	1	1	1	1	0	1	1	1	1	0	1	0	1	0	0	0	1	1	0	0	0	0	0	0	0
615	65	27.92	83.97	57.8	82	25.49	2.74	3	3	0	1	1	0	0	0	1	0	0	1	1	1	0	1	0	0	0	1	1	1	0	0	0	0	0	1	0	0	0	0	0	0	0	0	0	0	0	0	0	0
622	54	23.51	81.61	59.1	31.02	31.02	2.92	3	1	1	0	1	0	0	0	1	1	0	0	1	1	0	1	0	0	0	0	0	1	0	0	0	0	1	1	0	0	0	0	0	0	0	0	0	0	0	0	0	0
624	74	32.69	83.15	60.6	33.23	33.23	2.27	2	1	1	1	1	1	0	0	1	1	1	0	1	1	0	1	0	0	0	0	0	1	0	0	0	0	1	1	0	0	0	0	0	0	0	1	0	1	1	0	0	0
627	52	23.51	49.51	55.7	24.61	24.61	3.73	1	1	0	1	1	0	1	0	0	0	0	0	1	1	0	0	0	0	0	0	0	1	0	0	0	0	0	1	0	0	0	0	0	0	0	0	0	0	0	0	0	0
634	55	29.38	91.14	48	23.09	23.09	2.66	2	1	0	1	1	1	0	0	1	1	0	1	1	1	0	1	0	0	0	1	0	0	0	0	0	0	0	1	0	0	0	0	0	0	0	0	0	0	0	0	0	0
636	72	25.71	79.54	56.8	46	19.88	2.48	3	2	0	0	1	0	0	0	1	1	0	0	1	1	0	1	0	0	0	1	1	0	0	0	0	0	0	0	0	0	0	0	0	0	0	0	0	0	0	0	0	0
639	73	26.81	109.72	50.1	30.6	30.6	2.68	1	1	1	1	1	0	0	0	1	1	0	0	1	0	0	0	0	0	0	1	0	0	0	0	1	0	0	1	0	0	0	0	0	0	0	0	0	0	0	0	0	0
641	62	27.55	86.65	51.1	20.48	20.48	2.92	1	1	1	1	1	1	1	0	1	1	1	1	1	1	0	0	0	0	0	0	0	1	0	0	0	0	1	1	0	0	0	0	0	0	0	0	0	0	0	0	0	0
663	78	30.85	77.37	56.9	25.1	25.1	2.95	2	1	1	1	1	0	0	1	1	1	0	0	1	1	0	0	0	0	0	0	0	1	0	0	0	0	1	1	0	0	0	0	0	0	0	0	0	0	0	0	0	0
669	75	27.18	88.95	46.5	53	28.73	2.85	2	2	1	1	0	1	0	0	1	1	1	0	1	1	0	1	0	0	0	1	0	1	0	0	0	0	1	1	0	0	0	0	0	0	0	0	0	0	0	0	0	0
671	51	30.12	34.17	57.7	21.19	21.19	2.49	2	1	0	1	1	0	0	0	1	1	1	0	1	1	1	1	0	0	0	1	0	0	0	0	0	0	0	1	0	0	0	0	0	0	0	1	0	0	0	0	1	0
674	71	28.65	83.42	46.3	19.5	19.5	2.99	2	1	1	1	1	1	0	0	0	0	0	0	1	1	0	1	0	0	0	0	1	0	0	0	0	1	0	1	0	1	0	0	1	0	0	0	0	0	0	0	0	0
680	74	20.57	60.35	35.4	44	20.26	2.84	2	2	1	0	1	0	0	1	0	0	0	0	1	1	0	1	0	0	0	0	1	1	0	0	0	0	1	1	0	0	0	0	0	0	0	0	0	0	0	0	0	0
681	53	27.55	88.44	45.6	26	26	3.31	1	1	1	1	1	0	0	0	1	1	0	0	1	1	0	1	0	1	0	1	0	0	0	0	1	0	0	1	0	0	0	0	0	0	0	0	0	0	0	0	0	0
682	62	18.73	73.29	51.3	32.78	32.78	3.15	1	1	1	0	1	0	0	0	0	0	0	1	1	1	0	1	0	0	0	1	0	0	0	0	1	0	0	1	0	0	0	0	0	0	0	0	0	0	0	0	0	0
684	76	26.08	77.59	61.9	63	33.88	2.5	3	2	1	1	0	1	0	0	0	1	0	1	1	1	0	1	1	0	0	1	1	0	0	0	1	0	0	1	0	0	0	0	0	0	0	0	0	0	0	0	0	0
691	62	28.28	40.19	57.4	25.18	25.18	3.16	1	1	1	1	1	0	0	0	1	0	0	0	1	1	0	1	0	0	0	0	1	0	0	0	0	1	0	1	0	0	0	0	0	0	0	0	0	0	0	0	0	0
704	45	23.88	43.48	46.7	61	26.15	2.53	3	2	0	1	1	0	0	0	0	1	1	0	1	1	0	1	0	0	0	0	1	1	0	0	0	0	0	1	0	0	0	0	0	0	0	0	0	0	0	0	0	0
714	71	30.12	107.04	48.5	76	35.54	3.23	3	2	0	1	1	0	0	0	0	0	0	1	1	1	0	1	0	0	0	1	1	0	0	0	0	0	0	1	0	0	0	0	0	0	0	0	0	0	0	0	0	0
735	73	20.57	61.55	52.7	16.06	16.06	3.43	1	1	0	0	1	0	1	0	1	0	0	0	1	1	0	0	0	0	0	0	0	1	0	0	0	0	0	0	0	0	0	0	0	0	0	0	0	0	0	0	0	0
760	59	30.12	39.84	55.1	50	23.01	2.49	2	2	0	1	1	0	0	0	1	1	1	0	1	1	0	1	0	0	0	1	0	1	0	0	0	0	0	1	0	1	0	0	0	0	1	1	0	0	0	0	1	0
776	51	20.2	72.74	57.1	63	27.98	2.75	2	2	0	0	1	0	0	0	1	1	1	0	1	1	0	1	0	0	0	1	1	0	0	0	0	0	0	1	0	0	0	0	0	0	0	0	0	0	0	0	0	0
781	65	28.28	105.95	59.1	56	56	3.49	3	2	1	1	1	0	0	0	0	1	0	0	1	1	0	1	0	1	1	1	1	0	1	1	1	1	0	1	0	1	0	0	0	1	1	0	0	0	0	0	0	0
790	65	27.92	95.42	55.7	39.8	39.8	2.73	3	1	1	1	0	1	0	0	1	1	0	0	1	1	0	1	0	0	0	0	0	1	0	0	0	0	1	1	0	0	0	0	0	0	0	0	0	0	0	0	0	0
804	51	25.71	51.54	53.5	26.38	26.38	2.42	1	1	0	1	1	0	0	0	1	0	0	1	1	1	0	1	0	0	0	1	0	0	0	0	0	0	0	1	0	1	0	0	1	0	0	0	0	0	0	0	0	0
811	64	32.69	112.86	57.2	23.54	23.54	4.39	2	1	1	1	1	0	0	0	1	0	0	0	1	1	0	1	0	0	0	0	1	0	0	0	0	1	0	1	0	0	0	0	0	0	0	0	0	0	0	0	0	0
819	57	26.45	69.71	62.1	20.42	20.42	2.94	1	1	1	1	1	0	0	0	1	0	0	0	1	1	0	1	0	0	0	1	0	0	0	0	1	0	0	1	0	0	0	0	0	0	0	0	0	0	0	0	0	0
831	76	26.08	78.22	55.1	23.56	23.56	3	1	1	0	1	1	1	0	1	1	0	0	1	1	1	0	0	0	0	0	0	0	1	0	0	0	0	0	1	0	0	0	0	0	0	0	0	0	0	0	0	0	0
834	73	29.02	103.99	65.4	57	28.47	2.75	2	2	1	1	1	1	0	0	1	0	0	0	1	1	0	1	0	0	0	1	0	1	0	0	0	0	1	1	0	0	0	0	0	0	0	0	0	0	0	0	0	0
841	73	28.65	97.54	47.2	17.23	17.23	2.65	1	1	0	1	0	0	0	0	1	1	0	0	1	1	0	1	0	0	0	1	0	0	0	0	0	0	0	1	0	0	0	0	0	0	0	0	0	0	0	0	0	0
844	70	29.02	84.28	65.9	49	25.09	2.28	3	2	1	1	0	1	0	1	1	1	0	0	1	1	0	1	0	0	0	1	1	0	0	0	0	1	0	1	0	0	0	0	0	0	0	0	0	0	0	0	0	0
848	51	31.96	33.19	50.4	52	22.11	2.71	3	2	0	1	1	0	1	0	1	0	0	0	1	1	0	0	0	0	0	1	0	1	0	0	0	0	0	1	0	0	0	0	0	0	0	0	0	0	0	0	0	0
911	64	26.81	94.16	53.3	55	28.68	3.05	3	2	1	1	0	0	0	0	0	1	1	0	1	1	0	1	0	0	0	1	1	0	0	0	0	1	0	1	0	0	0	0	0	0	0	0	0	0	0	0	0	0
931	60	31.22	91.06	48.4	30.24	30.24	3.01	1	1	1	1	1	1	0	0	1	0	0	0	1	1	0	1	0	0	0	0	0	1	0	0	0	0	1	1	1	0	0	0	0	0	0	1	0	1	1	0	1	0
941	58	33.43	40.67	37	54	26.68	2.47	2	2	1	1	1	0	0	0	1	1	0	0	1	1	0	1	0	0	0	1	1	0	0	0	1	0	0	1	0	0	0	0	0	0	0	0	0	0	0	0	0	0
954	56	25.34	71.77	55.1	29.45	29.45	2.29	1	1	0	0	0	0	0	0	1	1	0	0	1	1	0	0	0	0	0	1	0	0	0	0	0	0	0	1	0	0	0	0	0	0	0	0	0	0	0	0	0	0
957	74	31.22	119.29	55.2	32	32	2.63	3	1	1	1	1	1	1	0	1	1	1	1	1	1	0	1	0	1	0	1	0	0	1	0	1	0	0	1	0	1	0	0	0	1	1	0	0	0	0	0	0	0
961	71	24.61	88.17	47.5	15.86	15.86	2.48	1	1	0	1	1	0	0	0	0	0	0	1	1	1	0	1	0	0	0	0	0	1	0	0	0	0	0	1	0	0	0	0	0	0	0	0	0	0	0	0	0	0
971	75	23.51	66.36	55.2	29.5	29.5	2.67	2	1	0	0	1	0	0	0	1	1	0	0	1	1	0	1	0	0	0	1	0	0	0	0	0	0	0	1	0	0	0	0	0	0	0	0	0	0	0	0	0	0
977	58	20.94	77.5	53	24.88	24.88	3.2	1	1	1	0	1	0	0	0	1	0	0	0	1	1	0	1	0	0	0	0	0	1	0	0	0	0	1	1	0	0	0	0	0	0	0	0	0	0	0	0	0	0
1003	76	20.57	39.29	46.5	20.84	20.84	2.59	2	1	0	0	1	0	0	0	0	1	1	0	1	1	1	1	0	0	0	0	0	1	0	0	0	0	0	1	0	0	0	0	0	0	0	0	0	0	0	0	0	0
1013	77	24.24	72.18	49.1	27	27	2.69	1	1	1	0	1	0	0	0	1	1	0	0	1	1	0	1	0	0	0	1	0	0	0	0	1	0	0	1	0	0	0	0	0	0	0	1	1	1	1	0	1	1
1015	76	25.71	54.48	62.7	53	28.11	2.58	2	2	1	1	1	0	0	0	0	1	0	0	1	1	0	1	0	0	0	1	0	1	0	0	0	0	1	1	1	0	0	0	0	0	0	0	0	0	0	0	0	0
1017	77	22.04	84.48	49	19.22	19.22	3.44	2	1	0	1	1	1	0	0	1	0	0	0	1	1	0	1	0	0	0	1	0	0	0	0	0	0	0	0	0	0	0	0	0	0	0	0	0	0	0	0	0	0
1020	76	21.3	65.94	45.8	22.68	22.68	2.98	1	1	1	0	1	0	0	0	0	0	0	0	1	1	0	1	0	0	0	0	0	1	0	0	0	0	1	1	0	1	0	0	0	0	1	0	0	0	0	0	0	0
1029	64	28.28	39.09	50.7	28.25	28.25	2.46	2	1	1	1	1	0	1	0	0	1	1	1	1	1	0	1	0	0	0	0	0	1	0	0	0	0	1	1	0	1	0	0	1	0	0	0	0	0	0	0	0	0
1044	53	29.75	99.72	60.1	26.68	26.68	2.96	1	1	1	1	1	0	0	0	1	1	0	1	1	1	0	1	0	0	0	1	0	0	0	0	1	0	0	1	0	0	0	0	0	0	0	0	0	0	0	0	0	0
1054	77	22.77	65.29	63.2	19.44	19.44	2.66	2	1	1	0	1	0	0	0	1	1	0	0	1	1	0	1	0	0	0	1	0	0	0	0	1	0	0	0	0	0	0	0	0	0	0	0	0	0	0	0	0	0
1069	65	28.65	41.2	40.5	74.25	74.25	2.68	1	1	1	1	1	0	0	0	1	1	0	0	1	1	0	1	0	0	0	1	0	0	0	0	1	0	0	1	0	0	0	0	0	0	0	0	0	0	0	0	0	1
1070	74	21.3	90.72	64.5	46	18.21	2.94	2	2	0	0	1	0	0	0	1	0	0	1	1	1	0	1	0	0	0	1	1	0	0	0	0	0	0	0	0	0	0	0	0	0	0	0	0	0	0	0	0	0
1079	52	21.3	87.1	64	73	36	2.68	3	2	1	0	1	0	0	0	1	0	0	0	1	1	0	1	0	0	0	0	1	1	0	0	0	0	1	1	0	0	0	0	0	0	0	1	1	1	1	0	1	1
1086	77	30.12	94.6	53.3	29.84	29.84	2.35	2	1	1	1	1	0	0	1	1	1	0	1	1	1	0	1	0	0	0	0	0	1	0	0	0	0	1	1	0	0	0	0	0	0	0	0	0	0	0	0	0	0
1101	73	26.81	79.76	53.5	16.27	16.27	2.87	1	1	0	1	1	0	0	0	1	0	0	0	1	1	0	1	0	0	0	1	0	0	0	0	0	0	0	1	0	0	0	0	0	0	0	0	0	0	0	0	0	0
1110	77	22.77	85.34	56.5	37.31	37.31	3.26	1	1	1	1	1	1	1	0	1	1	0	0	1	1	0	1	0	0	0	0	0	1	0	0	0	0	1	1	0	0	0	0	0	0	0	1	0	1	1	0	0	0
1120	82	20.2	57.08	54.2	18.09	18.09	2.43	2	1	0	0	1	0	0	0	0	0	0	1	1	1	0	0	0	0	0	1	0	0	0	0	0	0	0	0	0	0	0	0	0	0	0	0	0	0	0	0	0	0
1121	68	29.38	75.65	62.1	18.13	18.13	3.3	2	1	1	1	1	1	0	0	1	0	0	0	1	1	0	0	0	0	0	0	1	0	0	0	0	1	0	1	0	0	0	0	0	0	0	0	0	0	0	0	0	0
1128	63	26.81	38.02	38.2	7.43	7.43	2.26	2	1	0	1	0	0	1	0	1	0	0	0	1	1	0	0	0	0	0	1	0	0	0	0	0	0	0	0	0	0	0	0	0	0	0	0	0	0	0	0	0	1
1129	68	23.14	87.12	55.8	55	28.01	3.69	3	2	1	1	1	0	0	1	0	0	0	0	1	1	0	1	0	0	0	1	0	1	0	0	0	0	1	1	0	0	0	0	0	0	0	0	0	0	0	0	0	0
1149	61	28.28	75.87	57.9	14.54	14.54	3.28	2	1	0	1	0	0	1	0	0	1	0	0	1	0	0	1	0	0	0	0	0	1	0	0	0	0	0	1	0	0	0	0	0	0	0	0	0	0	0	0	0	0
1150	69	28.65	107.66	66.1	22.25	22.25	2.77	1	1	1	1	0	0	0	0	1	1	1	0	1	1	0	1	0	0	0	0	0	1	0	0	0	0	1	1	0	0	0	0	0	0	0	0	0	0	0	0	0	0
1163	80	31.22	44.53	36.1	18.87	18.87	2.51	1	1	1	1	1	1	0	0	1	0	0	0	1	1	0	1	0	0	0	0	0	1	0	0	0	0	1	1	0	1	0	0	0	0	1	1	0	0	0	0	1	0
1167	66	27.55	104.51	51.5	15.85	15.85	2.3	2	1	0	1	1	1	0	0	1	0	0	0	1	1	0	1	0	0	0	1	0	0	0	0	0	0	0	0	0	0	0	0	0	0	0	0	0	0	0	0	0	0
1183	64	23.51	98.16	63.7	19.97	19.97	2.54	1	1	0	1	1	1	0	0	1	1	1	0	1	1	0	1	0	0	0	0	1	0	0	0	0	0	0	0	0	0	0	0	0	0	0	0	0	0	0	0	0	0
1194	66	24.24	82.41	64.4	48	21.11	2.54	2	2	0	0	1	0	1	0	1	0	0	1	1	1	1	1	0	0	0	1	0	1	0	0	0	0	0	1	0	0	0	0	0	0	0	0	0	0	0	0	0	0
1207	47	24.98	91.3	54.1	25.32	25.32	3.1	2	1	1	1	1	0	0	0	0	1	0	0	1	1	0	1	0	0	0	1	0	0	0	0	1	0	0	1	1	0	0	0	0	0	0	1	0	1	1	0	0	0
1211	81	29.38	88.54	61.1	11.48	11.48	2.96	1	1	1	1	0	0	0	0	1	0	0	0	1	1	0	1	0	0	0	1	0	0	0	0	1	0	0	0	0	0	0	0	0	0	0	0	0	0	0	0	0	0
1212	75	19.47	76.71	39.3	22.53	22.53	2.89	2	1	0	1	1	0	0	0	1	0	0	1	1	1	0	1	0	0	0	0	0	1	0	0	0	0	0	1	1	0	0	0	0	0	0	1	0	1	1	0	0	1
1215	79	21.67	88.6	45.5	31.03	31.03	2.61	1	1	1	0	0	0	0	0	0	1	1	0	1	1	0	1	0	0	0	1	0	0	0	0	1	0	0	1	0	0	0	0	0	0	0	0	0	0	0	0	0	0
1216	65	33.79	46.79	47.1	12.69	12.69	2.78	1	1	0	1	1	0	0	0	1	0	0	1	1	1	0	0	0	0	0	0	0	1	0	0	0	0	0	0	0	1	0	0	1	0	0	0	0	0	0	0	0	0
1219	68	28.28	51.74	50.1	56	30.02	2.71	2	2	1	1	1	1	0	0	0	0	0	0	1	0	0	1	0	0	0	1	1	0	0	0	0	1	0	1	0	1	0	0	1	0	0	1	0	0	0	0	1	0
1233	81	21.3	76.28	38.9	66	36.23	2.84	3	2	1	1	1	1	0	0	0	0	0	0	1	1	0	1	0	0	0	1	0	1	0	0	1	0	0	1	0	0	0	0	0	0	0	0	0	0	0	0	0	0
1251	73	30.49	114.55	61.8	79	40.18	2.72	2	2	1	1	1	1	0	0	0	1	1	1	1	1	0	1	1	0	0	1	0	1	0	0	0	0	1	1	0	0	0	0	0	0	0	0	0	0	0	0	0	0
1257	65	34.53	90.2	49.5	17.56	17.56	2.63	2	1	0	1	0	1	0	0	1	0	0	1	1	1	0	1	0	0	0	0	0	1	0	0	0	0	0	1	0	0	0	0	0	0	0	0	0	0	0	0	0	0
1259	64	27.92	73.04	56.7	46.93	46.93	2.48	1	1	0	1	0	1	0	0	1	1	1	1	1	1	0	1	0	0	0	0	0	1	0	0	0	0	0	1	0	0	0	0	0	0	0	1	0	0	0	0	1	0
1279	63	28.28	92.7	56.2	57	25.77	2.97	3	2	1	1	1	0	0	0	1	0	0	0	1	1	0	1	0	0	0	1	1	0	0	0	0	1	0	1	0	0	0	0	0	0	0	0	0	0	0	0	0	0
1280	63	26.45	49.16	48.1	56	28.58	2.96	3	2	1	1	1	0	0	0	0	1	0	0	1	1	0	1	0	0	0	1	1	0	0	0	1	0	0	1	0	0	0	0	0	0	0	0	0	1	0	1	0	0
1292	73	23.88	82.67	63.5	16.84	16.84	3.85	1	1	0	1	0	0	0	0	0	0	0	0	1	1	0	1	0	0	0	0	0	1	0	0	0	0	0	1	0	0	0	0	0	0	0	0	0	0	0	0	0	0
1297	55	31.96	88.76	51.7	61	30.84	2.53	3	2	1	1	1	0	0	0	1	1	1	1	1	1	0	1	0	0	0	1	0	1	0	0	0	0	1	1	0	0	0	0	0	0	0	0	0	0	0	0	0	0
1341	77	29.75	37.38	47.3	58	58	2.64	3	2	1	1	0	0	0	0	1	1	1	1	1	1	0	1	0	1	1	1	1	0	1	1	1	1	0	1	0	0	0	0	0	0	0	0	0	0	0	0	0	0
1366	83	27.55	36.67	58.9	11.66	11.66	2.62	1	1	0	1	1	1	0	0	1	0	0	0	1	1	0	1	0	0	0	1	0	0	0	0	0	0	0	1	0	0	0	0	0	0	0	0	0	0	0	0	0	0
1371	80	19.83	65.38	57.9	15.12	15.12	2.27	1	1	0	0	1	0	0	0	1	0	0	0	1	1	0	1	0	0	0	1	0	0	0	0	0	0	0	1	0	0	0	0	0	0	0	0	0	0	0	0	0	0
1375	57	24.98	53.13	51.9	75	32.42	2.68	3	2	0	1	1	1	0	0	0	1	1	1	1	1	0	0	0	0	0	1	1	0	0	0	0	0	0	1	0	0	0	0	0	0	0	0	0	0	0	0	0	0
1402	67	28.28	77.57	58.6	28.53	28.53	2.56	2	1	0	1	1	0	1	0	1	1	1	1	1	1	0	0	0	0	0	0	0	1	0	0	0	0	0	1	0	0	0	0	0	0	0	0	0	0	0	0	0	0
1416	54	23.14	118.79	61.2	17.87	17.87	3.76	1	1	0	1	1	1	0	0	1	0	0	0	1	1	0	1	0	0	0	1	0	0	0	0	0	0	0	1	0	0	0	0	0	0	0	0	0	0	0	0	0	0
1434	73	21.3	22.65	37.9	26.51	26.51	2.42	2	1	1	0	1	0	0	0	1	0	0	0	1	1	0	1	0	0	0	1	0	0	0	0	1	0	0	1	0	0	0	0	0	0	0	1	0	0	0	0	1	1
1436	63	27.55	89.17	48.7	54	24.9	3.26	3	2	0	1	1	0	1	0	1	0	0	1	1	1	0	1	0	0	0	1	0	1	0	0	0	0	0	1	0	0	0	0	0	0	0	0	0	0	0	0	0	0
1441	76	27.18	71.3	53.7	52	23.88	2.55	3	2	0	1	1	0	0	0	0	1	0	1	1	1	0	1	0	0	0	1	1	0	0	0	0	0	0	1	0	0	0	0	0	0	0	0	0	0	0	0	0	0
1482	38	20.57	122.59	39.7	91	39.95	2.4	3	2	0	1	1	0	0	0	1	1	0	1	1	1	0	1	0	0	0	1	1	0	0	0	0	0	0	1	0	0	0	0	0	0	0	0	0	0	0	0	0	0
1485	84	28.65	100.57	58.4	32.2	32.2	2.58	1	1	0	1	1	1	0	0	1	1	0	0	1	1	0	0	0	0	0	0	0	1	0	0	0	0	0	1	0	1	0	0	0	1	1	0	0	0	0	0	0	0
1490	58	19.1	39.51	52.9	21.88	21.88	2.64	1	1	1	0	1	0	1	0	1	0	0	0	1	1	0	1	0	0	0	1	0	0	0	0	1	0	0	1	0	0	0	0	0	0	0	0	0	0	0	0	0	0
1498	56	25.34	82.5	58.4	35	18.39	3.21	3	2	1	1	1	1	0	0	1	0	0	1	1	1	0	1	0	0	0	1	1	0	0	0	1	0	0	1	0	0	0	0	0	0	0	0	0	0	0	0	0	0
1523	64	28.65	121.35	64.9	64	31.6	2.76	3	2	1	1	1	1	0	0	1	1	0	0	1	1	0	1	0	0	0	1	1	0	0	0	1	0	0	1	0	0	0	0	0	0	0	0	0	0	0	0	0	0
1526	47	30.49	106.2	52.2	58	58	2.25	3	2	0	1	0	0	0	0	1	1	0	0	0	1	0	1	0	1	1	1	1	0	0	0	0	0	0	1	0	0	0	0	0	0	0	0	0	0	0	0	0	0
1546	70	21.67	73.53	43.1	23.63	23.63	2.88	2	1	1	1	1	0	0	0	0	0	0	1	1	1	0	1	0	0	0	0	1	0	0	0	0	1	0	1	1	0	0	0	0	0	0	1	0	0	0	0	1	0
1584	75	28.65	85.67	59.8	31.7	31.7	2.53	2	1	0	1	1	0	0	0	0	1	1	1	1	1	0	1	0	0	0	1	0	0	0	0	0	0	0	1	0	0	0	0	0	0	0	0	0	0	0	0	0	0
1595	70	31.59	95.87	57.2	23.93	23.93	2.38	2	1	1	1	1	1	1	0	0	1	0	1	1	1	0	1	0	0	0	1	0	0	0	0	1	0	0	1	0	1	0	0	0	1	1	0	0	0	0	0	0	0
1623	58	24.24	51.24	37.2	36.98	36.98	2.95	1	1	1	1	1	0	0	0	1	0	0	1	1	1	0	1	0	0	0	1	0	0	0	0	1	0	0	1	0	1	0	0	1	0	0	0	0	0	0	0	0	0
1632	63	21.3	97.49	50.3	19.18	19.18	2.95	1	1	1	0	1	0	1	0	1	0	0	0	1	1	0	1	0	0	0	0	0	1	0	0	0	0	1	0	0	0	0	0	0	0	0	0	0	0	0	0	0	0
1638	73	17.63	68.25	61.3	27.78	27.78	2.5	1	1	1	0	1	0	0	0	1	0	0	0	1	1	0	1	1	0	0	1	0	0	0	0	1	0	0	1	0	0	0	0	0	0	0	0	0	0	0	0	0	0
1651	75	30.12	98.87	60.4	21.5	21.5	2.34	3	1	1	1	1	1	0	0	1	1	0	1	1	1	0	1	0	0	0	0	0	1	0	0	0	0	1	1	0	0	0	0	0	0	0	0	0	0	0	0	0	0
1652	54	23.51	87.35	49.1	66	30.43	2.41	2	2	1	1	1	0	0	0	1	1	0	0	1	1	0	0	0	0	0	1	0	1	0	0	0	0	1	1	0	0	0	0	0	0	0	0	0	0	0	0	0	0
1657	73	27.55	41.62	52.9	48	23	2.87	3	2	1	1	1	0	1	0	0	1	1	1	1	1	0	1	0	0	0	1	0	1	0	0	0	0	1	1	0	0	0	0	0	0	0	0	0	0	0	0	0	0
1661	69	27.18	77.82	37.7	33.47	33.47	3.05	2	1	1	1	1	1	0	0	1	1	0	1	1	1	0	1	0	0	0	0	1	0	0	0	0	1	0	1	0	0	0	0	0	0	0	0	0	0	0	0	0	0
1680	71	18	68.88	53.9	17.57	17.57	2.67	2	1	1	0	1	0	0	0	1	0	0	1	1	1	0	1	0	0	0	0	0	1	0	0	0	0	1	1	0	0	0	0	0	0	0	0	0	0	0	0	0	0
1681	65	26.08	83.97	57.8	83	30.03	3.04	3	3	1	1	1	0	1	0	1	0	0	1	1	1	0	0	0	0	0	1	1	1	0	0	0	0	1	1	0	0	0	0	0	0	0	0	0	0	0	0	0	0
1696	51	16.9	83.16	52.8	26.45	26.45	2.48	1	1	1	0	1	0	0	0	1	1	1	1	1	1	0	1	0	0	0	0	0	1	0	0	0	0	1	1	0	0	0	0	0	0	0	0	0	0	0	0	0	0
1709	67	20.2	74.49	45.6	8.33	8.33	3.11	1	1	0	0	0	0	0	0	1	0	0	0	1	1	0	0	0	0	0	1	0	0	0	0	0	0	0	0	0	0	0	0	0	0	0	0	0	0	0	0	0	0
1710	68	19.83	68.57	65.2	15.95	15.95	2.72	2	1	0	0	1	0	0	0	0	1	1	1	1	1	0	1	0	0	0	0	1	0	0	0	0	0	0	1	0	0	0	0	0	0	0	0	0	0	0	0	0	0
1729	57	21.67	75.02	47.2	15.26	15.26	3.46	1	1	0	0	1	1	0	0	1	0	0	1	1	1	0	1	0	0	0	1	0	0	0	0	0	0	0	1	0	0	0	0	0	0	0	0	0	0	0	0	0	0
1732	55	16.53	41.83	43	19.6	19.6	3.16	1	1	1	0	1	0	1	0	1	0	0	0	1	1	0	0	0	0	0	0	0	1	0	0	0	0	1	0	1	0	0	0	0	0	0	1	0	1	1	0	0	0
1735	51	28.28	34.17	57.7	21.63	21.63	2.8	2	1	0	1	1	0	1	0	1	1	1	0	1	1	0	1	0	0	0	1	0	0	0	0	0	0	0	1	0	0	0	0	0	0	0	0	0	0	0	0	0	0
1759	77	18.73	38.07	36.5	15.1	15.1	3.18	2	1	1	0	1	0	0	0	1	0	0	0	1	1	0	1	0	0	0	1	0	0	0	0	1	0	0	1	0	1	0	0	0	1	1	1	0	1	1	0	0	0
1770	59	22.77	49.84	58	111	111	2.71	2	2	1	1	0	0	1	0	0	1	0	0	1	1	0	1	1	1	1	1	1	0	1	1	1	1	0	1	0	1	0	0	0	0	1	1	1	1	1	0	1	1
1783	66	25.71	70.12	62.5	16.67	16.67	3.06	1	1	1	1	0	0	0	0	1	0	0	1	1	1	0	1	0	0	0	1	0	0	0	0	1	0	0	1	0	0	0	0	0	0	0	0	0	0	0	0	0	0
1784	83	27.18	79.42	36.8	19.4	19.4	2.63	2	1	0	1	1	0	0	0	1	1	0	1	1	1	0	1	0	0	0	0	1	0	0	0	0	0	0	0	0	0	0	0	0	0	0	0	0	0	0	0	0	0
1810	49	30.85	92.59	53.8	22.57	22.57	2.68	1	1	0	1	1	0	0	0	1	1	1	0	1	1	0	1	0	0	0	0	0	1	0	0	0	0	0	1	0	0	0	0	0	0	0	0	0	0	0	0	0	0
1815	49	29.02	94.14	64.4	22.44	22.44	2.62	1	1	1	1	1	0	0	0	1	0	0	1	1	1	0	1	0	0	0	1	0	0	0	0	1	0	0	1	0	0	0	0	0	0	0	0	0	0	0	0	0	0
1823	65	17.63	70.8	64	15.07	15.07	2.53	1	1	0	0	1	0	0	0	1	0	0	0	1	1	0	0	0	0	0	0	0	1	0	0	0	0	0	0	0	0	0	0	0	0	0	0	0	0	0	0	0	0
1844	65	26.08	95.42	55.7	42.36	42.36	2.69	1	1	0	1	0	1	0	0	1	1	1	0	1	1	0	1	0	0	0	0	0	1	0	0	0	0	0	1	0	0	0	0	0	0	0	0	0	0	0	0	0	0
1845	68	22.41	84.24	59	39.5	39.5	2.5	1	1	1	1	1	0	0	0	1	1	1	1	1	1	0	1	0	0	0	1	0	0	0	0	1	0	0	1	0	0	0	0	0	0	0	0	0	0	0	0	0	0
1856	59	16.53	74.51	56.1	25.53	25.53	3.26	2	1	0	0	1	0	0	0	0	1	0	1	1	1	0	1	0	0	0	0	0	1	0	0	0	0	0	1	0	1	0	0	0	0	1	0	0	0	0	0	0	0
1877	55	22.41	56	41.1	31.97	31.97	2.54	1	1	0	1	1	1	1	0	0	1	0	1	1	1	0	1	0	0	0	1	0	0	0	0	0	0	0	1	0	0	0	0	0	0	0	1	1	1	1	0	1	1
1878	82	32.69	83.13	58.5	18.4	18.4	2.76	1	1	1	1	1	0	0	0	0	1	0	0	1	1	0	1	0	0	0	1	0	0	0	0	1	0	0	1	0	1	0	0	0	0	1	0	0	0	0	0	0	1
1896	70	27.18	84.28	65.9	51	27.93	2.48	3	2	1	1	0	1	0	0	1	1	1	0	1	1	0	0	0	0	0	1	1	0	0	0	1	0	0	1	0	1	0	0	1	0	0	0	0	0	0	0	0	0
1908	73	24.61	108.14	62.8	15.52	15.52	2.55	1	1	0	1	1	1	0	0	1	0	0	1	1	1	0	1	0	0	0	1	0	0	0	0	0	0	0	0	0	0	0	0	0	0	0	0	0	0	0	0	0	0
1909	79	21.67	70.29	47.7	21.29	21.29	3.06	2	1	0	0	1	0	0	0	1	1	0	1	1	1	0	1	0	0	0	1	0	0	0	0	0	0	0	1	0	0	0	0	0	0	0	0	0	0	0	0	0	0
1917	55	24.98	82.14	53.8	28.24	28.24	3.69	1	1	1	1	1	0	0	0	0	0	0	0	1	1	0	1	0	0	0	1	0	0	0	0	1	0	0	1	0	0	0	0	0	0	0	0	0	0	0	0	0	0
1931	71	18.37	27.31	43.5	25.24	25.24	3.18	2	1	1	0	1	0	0	0	1	0	0	0	1	0	0	1	1	0	0	1	0	0	0	0	1	0	0	1	0	0	0	0	0	0	0	0	0	0	0	0	0	0
1942	67	27.18	82.67	37.2	17.41	17.41	3.51	2	1	1	1	0	0	0	0	1	0	0	1	1	1	0	1	0	0	0	0	0	1	0	0	0	0	1	1	0	0	0	0	0	0	0	0	0	0	0	0	0	0
1943	82	26.81	98.58	45.3	43.24	43.24	2.65	1	1	1	1	1	1	0	0	1	1	1	1	1	0	0	1	0	0	0	1	0	0	0	0	1	0	0	1	0	0	0	0	0	0	0	0	0	0	0	0	0	0
1954	71	25.34	96.69	53.7	31.29	31.29	3.76	1	1	1	1	0	1	0	0	1	0	0	1	1	1	0	1	0	0	0	1	0	0	0	0	1	0	0	1	0	0	0	0	0	0	0	0	0	0	0	0	0	0
1955	72	32.32	110.57	36.8	19.18	19.18	2.75	1	1	0	1	1	0	1	0	1	0	0	0	1	1	0	0	0	0	0	1	0	0	0	0	0	0	0	0	0	0	0	0	0	0	0	0	0	0	0	0	0	0
1960	53	26.08	35.07	61.2	116	46.75	2.58	3	3	1	1	1	0	0	0	0	1	1	1	1	1	0	1	0	0	0	1	1	1	0	0	0	0	1	1	0	0	0	0	0	0	0	1	1	1	0	1	1	1
1964	84	18.73	89.57	37.5	19.97	19.97	3.41	2	1	0	0	1	1	0	0	1	0	0	1	1	1	0	0	0	0	0	0	1	0	0	0	0	0	0	1	0	0	0	0	0	0	0	0	0	0	0	0	0	0
1968	82	18.37	70.36	50.8	21.03	21.03	3.16	1	1	0	0	1	0	0	0	1	1	0	1	1	1	0	0	0	0	0	1	0	0	0	0	0	0	0	1	0	0	0	0	0	0	0	0	0	0	0	0	0	0
1971	84	27.55	86.09	36.8	25.98	25.98	2.75	1	1	0	1	1	0	0	0	1	0	0	0	1	1	0	1	0	0	0	1	0	0	0	0	0	0	0	1	0	0	0	0	0	0	0	0	0	0	0	0	0	0
1980	72	20.57	65.73	66.3	18.14	18.14	3.09	1	1	1	0	1	0	0	0	1	0	0	0	1	1	0	1	0	0	0	1	0	0	0	0	1	0	0	1	0	1	0	0	0	1	1	1	1	0	0	0	0	1
1982	71	17.63	55.3	57.1	25.11	25.11	2.71	3	1	1	0	1	0	1	1	0	1	0	1	1	1	0	1	0	0	0	1	0	0	0	0	1	0	0	1	0	0	0	0	0	0	0	0	0	0	0	0	0	0
1983	68	25.71	85.71	38.1	44	19.68	2.72	3	2	1	1	0	1	0	0	0	1	0	1	1	1	0	1	0	0	0	1	1	0	0	0	1	0	0	0	0	0	0	0	0	0	0	0	0	0	0	0	0	0
1986	79	22.04	99.61	59.3	71	71	3.48	3	2	0	1	1	0	1	1	0	1	0	1	1	1	0	1	0	1	1	1	1	0	0	0	0	0	0	1	0	0	0	0	0	0	0	0	0	0	0	0	0	0
1991	76	26.81	99.04	64.2	59	27.23	2.48	3	2	1	1	0	0	0	0	1	1	0	1	1	1	0	1	0	0	0	1	1	0	0	0	0	1	0	1	0	0	0	0	0	0	0	0	0	0	0	0	0	0
1994	62	22.41	47.2	51.5	30.51	30.51	3.06	1	1	1	1	1	0	1	0	1	0	0	1	1	1	0	1	0	0	0	0	0	1	0	0	0	0	1	1	0	0	0	0	0	0	0	0	0	0	0	0	0	0
1997	79	20.94	86.89	38.5	23.18	23.18	2.48	3	1	1	1	1	0	1	0	1	1	1	0	1	1	0	1	0	0	0	1	0	0	0	0	1	0	0	1	0	0	0	0	0	0	0	0	0	0	0	0	0	0
2005	57	26.08	88.67	59.4	54	25.93	2.91	3	2	0	1	1	1	0	0	0	1	0	1	1	1	0	1	0	0	0	1	1	0	0	0	0	0	0	1	0	0	0	0	0	0	0	0	0	0	0	0	0	0
2012	81	18	73.95	50.4	18.14	18.14	2.59	1	1	0	0	1	0	0	0	1	0	0	1	1	1	0	1	0	0	0	1	0	0	0	0	0	0	0	0	0	0	0	0	0	0	0	0	0	0	0	0	0	0
2016	75	21.67	66.36	55.2	26.37	26.37	2.28	2	1	0	0	1	0	0	0	1	1	1	0	1	1	0	1	0	0	0	1	0	0	0	0	0	0	0	1	0	0	0	0	0	0	0	0	0	0	0	0	0	1
2021	79	18.73	65.7	66.1	15.97	15.97	2.51	2	1	0	0	1	0	0	0	0	1	1	1	1	1	0	1	0	0	0	0	0	1	0	0	0	0	0	1	0	0	0	0	0	0	0	0	0	0	0	0	0	0
2023	78	19.1	56.28	63.7	15.81	15.81	2.99	1	1	1	0	1	0	0	0	1	0	0	1	1	1	0	1	0	0	0	1	0	0	0	0	1	0	0	0	0	0	0	0	0	0	0	0	0	0	0	0	0	0
2028	80	22.04	82.09	53.1	42	16.15	4.08	2	2	0	1	1	0	0	0	0	0	0	0	1	1	0	1	0	0	0	1	1	0	0	0	0	0	0	0	0	0	0	0	0	0	0	0	0	0	0	0	0	0
2037	69	25.71	37.42	50.6	65	27.19	2.95	3	2	0	1	1	0	0	0	1	1	0	0	1	1	0	1	0	0	0	1	1	0	0	0	0	0	0	1	0	0	0	0	0	0	0	1	0	0	0	0	1	0
2048	76	18.73	39.29	46.5	33.46	33.46	2.4	1	1	1	0	1	0	0	1	0	1	0	0	1	1	1	1	0	0	0	0	0	1	0	0	0	0	1	1	0	0	0	0	0	0	0	0	0	0	0	0	0	0
2054	79	29.75	49.91	54.3	60	27.24	2.77	3	2	0	1	1	1	1	0	1	1	0	1	1	1	0	0	0	0	0	1	0	1	0	0	0	0	0	1	0	0	0	0	0	0	0	0	0	0	0	0	0	0
2056	83	29.75	81.81	38	25.54	25.54	3.71	2	1	0	1	1	0	0	0	1	1	1	0	1	1	0	0	0	0	0	1	0	0	0	0	0	0	0	1	0	0	0	0	0	0	0	1	1	0	0	0	0	1
2066	49	18.37	65.8	54.9	28.81	28.81	2.4	1	1	0	0	1	0	0	0	1	1	0	1	1	1	0	1	0	0	0	1	0	0	0	0	0	0	0	1	0	0	0	0	0	0	0	0	0	0	0	0	0	0
2071	57	24.61	109.32	56.5	13.64	13.64	3.36	1	1	0	1	1	1	0	0	1	0	0	1	1	1	0	0	0	0	0	1	0	0	0	0	0	0	0	0	0	0	0	0	0	0	0	0	0	0	0	0	0	0
2080	80	23.51	95.55	37	22.44	22.44	3.1	2	1	0	0	1	0	1	0	1	1	1	0	1	1	0	1	0	0	0	1	0	0	0	0	0	0	0	1	0	0	0	0	0	0	0	0	0	0	0	0	0	0
2090	50	26.45	139.41	38.8	29.56	29.56	3.02	1	1	1	1	0	1	0	0	1	1	0	1	1	1	0	0	0	0	0	0	0	1	0	0	0	0	1	1	1	1	0	0	0	1	1	1	0	1	1	0	1	0
2108	65	26.81	41.2	40.5	66.82	66.82	2.69	1	1	0	1	1	0	0	0	1	1	1	0	1	1	0	1	0	0	0	1	0	0	0	0	0	0	0	1	0	0	0	0	0	0	0	0	0	0	0	0	0	0
2116	60	29.02	42.01	49.3	23.51	23.51	2.68	1	1	0	1	1	0	0	0	0	0	0	0	1	1	0	1	0	0	0	0	0	1	0	0	0	0	0	1	0	0	0	0	0	0	0	0	0	0	0	0	0	0
2119	80	18.73	59.53	65	23.99	23.99	3.17	1	1	1	0	1	0	0	0	0	0	0	1	1	1	0	1	0	0	0	1	0	0	0	0	1	0	0	1	0	0	0	0	0	0	0	0	0	0	0	0	0	0
2126	61	20.94	58.77	50.7	31.87	31.87	2.73	1	1	0	0	1	0	0	0	1	1	0	1	1	1	0	1	0	0	0	1	0	0	0	0	0	0	0	1	0	0	0	0	0	0	0	0	0	0	0	0	0	0
2127	72	24.24	28.61	46.8	30.19	30.19	2.6	1	1	1	1	1	0	1	0	1	0	0	0	1	1	1	1	0	0	0	1	0	0	0	0	1	0	0	1	0	1	0	0	0	0	1	0	0	0	0	0	0	0
2129	77	23.88	89.86	50.4	19.24	19.24	2.88	3	1	0	1	1	1	0	0	1	1	1	0	1	1	0	1	0	0	0	1	0	0	0	0	0	0	0	0	0	0	0	0	0	0	0	0	0	0	0	0	0	0
2141	60	30.12	100.73	59.8	88	40.13	2.94	3	2	1	1	0	1	1	0	0	1	0	0	1	1	0	1	0	0	0	1	1	0	0	0	1	0	0	1	0	0	0	0	0	0	0	0	0	0	0	0	0	0
2142	84	26.81	92.99	62.9	23.54	23.54	3.15	2	1	1	1	1	0	1	0	1	0	0	0	1	1	0	1	0	0	0	1	0	0	0	0	1	0	0	1	0	1	0	0	1	0	0	0	0	0	0	0	0	0
2153	83.7	20.7	97.4	60.3	23.71	23.71	2.37	1	1	0	1	1	0	1	1	1	0	0	0	1	1	0	0	0	0	0	0	0	1	0	0	0	0	0	1	0	1	0	0	0	1	1	0	0	0	0	0	0	0
2251	49.4	33.3	46.9	50	26.36	26.36	3.12	2	1	0	1	0	1	1	0	0	1	0	1	1	1	0	1	0	0	0	0	0	1	0	0	0	0	0	1	0	0	0	0	0	0	0	1	0	1	1	0	0	0
2266	71.2	21.6	33.9	52.2	33.08	33.08	2.91	1	1	0	0	0	0	0	0	1	0	0	0	1	1	0	1	0	0	0	1	0	0	0	0	0	0	0	1	0	0	0	0	0	0	0	0	0	0	0	0	0	1
2296	79.4	34.5	118.2	35.8	32.09	32.09	3.15	1	1	0	1	1	0	0	0	0	0	0	0	1	0	0	0	0	0	0	1	0	0	0	0	0	0	0	1	0	0	0	0	0	0	0	0	0	0	0	0	0	0
2511	67.3	27.4	87	52.2	81.5	28.55	3.44	3	2	0	1	1	0	0	0	0	0	0	1	1	1	0	1	0	0	0	1	1	0	0	0	0	0	0	1	0	1	0	0	0	0	1	0	0	0	0	0	0	0
2537	59.6	25	70.8	46.1	23.29	23.29	2.85	2	1	0	1	1	0	0	0	1	0	0	0	1	1	0	1	0	0	0	0	1	0	0	0	0	0	0	1	0	0	0	0	0	0	0	1	0	0	0	0	1	0
2543	30	22.9	112.7	48.1	111.7	48.63	2.43	3	2	0	1	1	0	0	0	1	1	0	1	1	1	0	1	0	0	0	1	1	0	0	0	0	0	0	1	0	0	0	0	0	0	0	0	0	0	0	0	0	0
2558	66.1	31.8	57.3	39.1	11.95	11.95	3	1	1	0	1	1	1	0	0	1	0	0	1	1	1	0	1	0	0	0	0	0	1	0	0	0	0	0	1	0	0	0	0	0	0	0	0	0	0	0	0	0	0
2599	47.1	28.9	132	61.9	90.4	37.36	2.53	2	2	0	1	1	0	0	0	1	1	0	1	1	1	0	1	0	0	0	1	1	0	0	0	0	0	0	1	0	0	0	0	0	0	0	0	0	0	0	0	0	0
2641	81.6	23.7	58.4	53.4	27.2	27.2	3.18	1	1	0	0	0	0	0	0	1	0	0	0	1	1	0	1	0	0	0	1	0	0	0	0	0	0	0	1	0	0	0	0	0	0	0	0	0	0	0	0	0	0
2675	73.9	30.6	101.2	39.8	17.45	17.45	3.22	1	1	0	1	1	0	0	0	1	0	0	0	1	1	0	0	0	0	0	1	0	0	0	0	0	0	0	1	0	1	0	0	0	0	1	0	0	0	0	0	0	0
2739	64.8	31	74	44.2	21.19	21.19	3.47	1	1	0	1	1	1	0	0	1	0	0	0	1	1	0	1	0	0	0	0	1	0	0	0	0	0	0	1	0	0	0	0	0	0	0	0	0	0	0	0	0	0
2745	49.6	23.4	69.8	42.6	100.5	33.4	2.53	3	3	0	0	1	0	0	0	0	1	0	1	1	1	0	1	0	0	0	1	1	1	0	0	0	0	0	1	0	0	0	0	0	0	0	0	0	0	0	0	0	0
2769	40.6	19.4	41.8	57.7	20.61	20.61	3.51	1	1	0	1	1	0	1	0	0	0	0	0	1	1	0	0	0	0	0	1	0	0	0	0	0	0	0	1	0	0	0	0	0	0	0	0	0	0	0	0	0	0
2849	56.5	25.5	99.1	58.2	17.29	17.29	2.77	1	1	0	1	1	0	0	0	0	0	0	0	1	1	0	0	0	0	0	1	0	0	0	0	0	0	0	1	0	1	0	0	1	0	0	0	0	0	0	0	0	0
2851	58.6	20.9	54.3	49.6	67.6	67.6	2.56	3	2	0	1	0	0	0	1	0	1	0	0	1	1	0	1	0	1	1	1	1	0	0	0	0	0	0	1	0	0	0	0	0	0	0	0	0	0	0	0	0	0
2897	61	27.7	96.5	51.7	64	29.49	2.49	3	2	0	1	1	1	0	0	1	0	0	0	1	1	0	0	0	0	0	1	1	0	0	0	0	0	0	1	0	0	0	0	0	0	0	0	0	0	0	0	0	0
2906	41.9	22.5	83.9	55.1	18	18	2.36	2	1	0	1	1	0	1	0	1	1	1	1	1	1	0	1	0	1	0	1	0	0	0	0	0	0	0	1	0	0	0	0	0	0	0	0	0	0	0	0	0	0
2918	49	23.2	66.5	44.1	77.3	24.27	2.79	2	2	0	0	1	0	0	0	1	1	1	0	1	1	0	1	0	0	0	1	1	0	0	0	0	0	0	1	0	0	0	0	0	0	0	0	0	0	0	0	0	0
2962	75.6	25.6	94.2	43.3	17.17	17.17	2.71	1	1	0	1	0	0	0	0	1	0	0	0	1	1	0	1	0	0	0	0	0	1	0	0	0	0	0	1	0	0	0	0	0	0	0	0	0	0	0	0	0	0
2981	56	35.2	54.2	53.5	131	30.44	2.44	3	3	0	1	1	1	0	0	1	0	0	0	1	1	0	1	0	0	0	1	1	1	0	0	0	0	0	1	0	0	0	0	0	0	0	1	0	1	1	0	1	0
3006	63.1	24.7	40.5	48.3	18.92	18.92	2.97	1	1	0	1	1	0	0	0	0	0	0	0	1	1	0	0	0	0	0	0	0	1	0	0	0	0	0	1	0	0	0	0	0	0	0	1	0	1	1	0	0	0
3020	70.3	27.3	86.9	70.4	62.4	23.38	3.2	3	2	0	1	1	1	0	0	0	0	0	0	1	1	0	1	0	0	0	1	1	0	0	0	0	0	0	1	0	0	0	0	0	0	0	0	0	0	0	0	0	0
3091	66.2	18.1	53	40.3	16	16	3	1	1	0	0	0	1	0	0	0	0	0	1	1	1	0	1	0	0	0	1	0	0	0	0	0	0	0	1	0	0	0	0	0	0	0	0	0	0	0	0	0	0
3095	52.6	22.7	104.9	42.9	40.77	40.77	2.53	1	1	0	0	1	0	0	1	1	1	0	0	1	1	0	1	1	0	0	1	0	0	0	0	0	0	0	1	0	0	0	0	0	0	0	0	0	0	0	0	0	0
3131	73.8	39	111.4	49.9	32.46	32.46	3.06	1	1	0	1	1	0	0	0	1	0	0	1	1	1	0	1	1	0	0	0	0	1	0	0	0	0	0	1	0	0	0	0	0	0	0	0	0	0	0	0	0	0
3134	54.4	34.2	31.2	55.8	58.4	34.77	2.57	3	2	0	1	1	0	1	0	1	1	1	0	1	1	0	0	0	0	0	1	1	0	0	0	0	0	0	1	0	0	0	0	0	0	0	0	0	0	0	0	0	0
3136	60.4	29.7	93.1	51.6	82.8	39.07	3.79	3	2	0	1	1	0	0	0	1	0	0	0	1	1	0	1	0	0	0	1	0	1	0	0	0	0	0	1	0	0	0	0	0	0	0	0	0	0	0	0	0	0
3145	81.9	23	46.6	36.8	23.37	23.37	2.49	2	1	0	0	1	0	0	0	0	1	1	0	1	1	1	1	0	0	0	0	0	1	0	0	0	0	0	1	0	0	0	0	0	0	0	0	0	0	0	0	0	0
3173	61.1	22.7	108.5	41.5	55.5	27.14	2.33	2	2	0	1	1	1	1	0	1	1	0	1	1	1	0	0	0	0	0	1	0	1	0	0	0	0	0	1	0	0	0	0	0	0	0	0	0	0	0	0	0	0
3177	61.5	23.7	103	51.2	20.24	20.24	3.03	1	1	0	1	1	0	0	0	1	0	0	1	1	1	0	1	0	0	0	0	0	1	0	0	0	0	0	1	0	1	0	0	0	0	1	0	0	0	0	0	0	0
3193	77	23.6	65.3	73.9	15.93	15.93	3.45	2	1	0	0	1	0	0	0	0	1	1	1	1	1	0	0	0	1	0	1	0	0	0	0	0	0	0	1	0	0	0	0	0	0	0	0	0	0	0	0	0	0
3220	51.7	29	91.3	72.9	35.31	35.31	2.27	1	1	1	1	1	1	0	0	0	1	1	0	1	1	0	1	0	0	0	0	0	1	0	0	0	0	1	1	0	1	0	0	0	0	1	0	0	0	0	0	0	0
3234	52.3	25.5	62.8	72.3	21.93	21.93	3.13	2	1	0	0	1	0	0	0	1	1	0	1	1	1	0	0	0	0	0	0	1	0	0	0	0	0	0	1	0	0	0	0	0	0	0	0	0	0	0	0	0	0
3236	62.9	24.9	76.9	58	51.6	27.42	3.3	3	2	0	0	0	0	0	0	0	1	0	1	1	1	0	1	0	0	0	1	0	1	0	0	0	0	0	1	0	1	0	0	1	0	0	0	0	0	0	0	0	0
3249	66	27.3	31.2	49.9	17.62	17.62	2.68	1	1	0	0	0	0	1	0	0	1	1	1	1	1	1	1	0	0	0	0	0	1	0	0	0	0	0	0	0	0	0	0	0	0	0	0	0	0	0	0	0	0
3295	58.4	17.3	69.6	57.4	17.53	17.53	3.52	1	1	0	0	1	0	0	0	1	1	0	0	1	0	0	1	0	0	0	0	0	1	0	0	0	0	0	1	0	1	0	0	1	0	0	0	0	0	0	0	0	1
3304	44	23.6	102.8	56.5	30.06	30.06	2.87	1	1	0	0	1	0	0	1	1	0	0	0	1	1	0	1	0	0	0	1	0	0	0	0	0	0	0	1	0	0	0	0	0	0	0	0	0	0	0	0	0	0
3310	64.3	18.4	74.4	74.8	57.4	28.4	3.26	2	2	0	0	0	0	0	0	1	1	0	0	0	1	0	1	0	0	0	1	0	1	0	0	0	0	0	1	0	0	0	0	0	0	0	0	0	0	0	0	0	0
3312	51	20.4	33.2	59.5	22.42	22.42	2.83	1	1	0	0	0	0	0	0	0	1	1	0	1	1	0	1	0	0	0	0	0	1	0	0	0	0	0	1	0	0	0	0	0	0	0	0	0	0	0	0	0	0
3318	37.9	23.8	61.2	64.9	24.27	24.27	2.95	1	1	1	1	1	1	0	0	1	0	0	1	1	1	0	1	0	0	0	0	0	1	0	0	0	0	1	1	0	0	0	0	0	0	0	0	0	0	0	0	0	0
3325	64.8	28.1	76.8	70.4	23.15	23.15	2.65	1	1	0	1	1	1	0	0	1	1	1	0	1	1	0	1	0	0	0	0	1	0	0	0	0	0	0	1	0	0	0	0	0	0	0	0	0	0	0	0	0	0
3329	61.9	21.5	48.3	58.3	68.2	43.74	2.45	2	2	0	1	1	1	0	0	0	1	0	1	1	1	0	1	0	0	0	1	1	0	0	0	0	0	0	1	0	1	0	0	0	0	1	0	0	1	0	1	0	0
3331	61.3	31.9	86.3	72.8	17.73	17.73	2.97	1	1	0	1	0	1	0	0	0	0	0	1	1	1	0	0	0	0	0	0	0	1	0	0	0	0	0	1	0	0	0	0	0	0	0	0	0	0	0	0	0	0
3348	71.2	39.7	95.1	76.2	25.7	25.7	3.08	1	1	0	1	1	0	0	0	0	1	1	1	1	1	0	0	0	0	0	1	0	0	0	0	0	0	0	1	0	0	0	0	0	0	0	0	0	0	0	0	0	0
3380	60.2	29	106.2	49.8	27.52	27.52	2.7	1	1	0	1	1	0	0	0	1	1	0	1	1	1	0	1	0	0	0	0	0	1	0	0	0	0	0	1	0	0	0	0	0	0	0	0	0	0	0	0	0	0
3388	79.9	27.7	82.5	45.9	23.12	23.12	2.98	1	1	1	1	1	1	1	0	1	1	0	0	1	1	0	1	1	0	0	0	1	0	0	0	0	1	0	1	0	0	0	0	0	0	0	0	0	0	0	0	0	0
3427	67	20.7	110.9	59.5	63.8	31.19	2.72	2	2	0	1	1	0	0	0	1	1	0	1	1	1	0	1	0	0	0	1	0	1	0	0	0	0	0	1	0	0	0	0	0	0	0	0	0	1	0	1	0	0
3453	73.5	16.4	67.8	71.1	28.34	28.34	3.05	2	1	1	1	1	0	0	0	0	0	0	1	1	1	0	0	0	0	0	1	0	0	0	0	1	0	0	1	1	1	1	1	0	0	1	1	1	0	0	0	0	1
3476	49.7	27.1	38.5	61.9	61.8	31.06	2.38	3	2	0	1	1	0	1	1	0	1	1	0	1	1	0	1	0	0	0	1	1	0	0	0	0	0	0	1	0	0	0	0	0	0	0	1	0	1	0	1	1	0
3500	66.8	15.4	94.6	78.6	34.29	34.29	3.11	2	1	0	0	0	0	1	0	1	1	0	0	1	1	0	0	0	0	0	0	1	0	0	0	0	0	0	1	0	0	0	0	0	0	0	0	0	0	0	0	0	0
3517	46.2	22.2	62	54.6	86.9	40.39	2.49	3	2	0	1	1	1	0	0	0	1	1	1	1	1	0	1	0	0	0	1	1	0	0	0	0	0	0	1	1	0	0	0	0	0	0	1	0	1	1	0	0	0
3544	68.4	26.3	81.9	59.7	30.44	30.44	2.96	2	1	0	1	1	0	1	0	1	1	1	1	1	1	0	0	0	0	0	0	0	1	0	0	0	0	0	1	0	0	0	0	0	0	0	0	0	0	0	0	0	0
3552	78.2	25.2	69.7	39	87.2	27.13	3.18	3	3	0	1	0	0	0	0	0	1	0	1	1	1	0	1	0	0	0	1	1	1	0	0	0	0	0	1	0	0	0	0	0	0	0	1	0	0	0	0	1	0
3594	77	31	69.3	50	13.21	13.21	2.46	1	1	0	1	1	0	0	0	1	1	1	0	1	1	0	0	0	0	0	1	0	0	0	0	0	0	0	0	0	0	0	0	0	0	0	0	0	0	0	0	0	0
3609	68.7	26.2	60.6	47.7	40	40	3.18	2	1	1	0	1	1	0	0	1	0	0	0	1	1	0	1	0	0	0	0	1	0	0	0	0	1	0	1	0	0	0	0	0	0	0	0	0	0	0	0	0	0
3619	74.8	22.8	74.9	60.6	14.82	14.82	2.77	2	1	0	0	1	0	0	0	1	1	1	0	1	1	0	1	0	0	0	0	0	1	0	0	0	0	0	0	0	1	0	0	0	0	1	0	0	0	0	0	0	0
3623	69	28.2	56.5	54.2	29.57	29.57	2.74	1	1	0	1	1	1	0	0	1	0	0	0	1	1	0	1	0	0	0	1	0	0	0	0	0	0	0	1	0	0	0	0	0	0	0	0	0	0	0	0	0	0
3647	75.8	35.6	106.9	59.3	33.06	33.06	3.19	2	1	1	1	1	0	1	0	0	0	0	1	1	1	0	1	0	0	0	1	0	0	0	0	1	0	0	1	0	1	0	0	0	1	1	0	0	0	0	0	0	0
3704	66	26.2	86.5	51.7	21.92	21.92	2.59	3	1	1	1	0	0	0	0	1	1	1	0	1	1	1	1	0	0	0	0	1	0	0	0	0	1	0	1	0	0	0	0	0	0	0	0	0	0	0	0	0	0
3729	73.6	29.7	65.6	65.9	23.6	23.6	2.7	3	1	0	1	1	1	0	0	1	1	0	0	1	1	0	1	0	0	0	0	0	1	0	0	0	0	0	1	0	0	0	0	0	0	0	0	0	0	0	0	0	0
3751	64	24.2	103.4	50.5	31.52	31.52	3.27	3	1	0	1	1	1	0	0	1	1	0	0	1	1	0	1	0	0	0	1	0	0	0	0	0	0	0	1	0	0	0	0	0	0	0	0	0	0	0	0	0	0
3764	57	20.1	62.7	45	31.5	31.5	2.95	3	1	1	0	1	0	0	0	1	1	0	0	1	1	0	1	0	0	0	0	0	1	0	0	0	0	1	1	0	0	0	0	0	0	0	0	0	0	0	0	0	0
3767	82.1	22.4	108.5	52.2	21.35	21.35	2.93	2	1	0	1	1	1	1	0	0	0	0	0	1	1	0	1	0	0	0	0	0	1	0	0	0	0	0	1	0	0	0	0	0	0	0	0	0	0	0	0	0	0
3783	54	24.8	77.9	45.6	23.67	23.67	2.57	1	1	1	1	1	1	1	0	1	1	1	1	1	1	0	1	0	0	0	0	0	1	0	0	0	0	1	1	0	0	0	0	0	0	0	0	0	0	0	0	0	0
3785	78.1	29.1	43.5	39.3	79.5	45.55	2.48	2	2	0	1	1	1	0	0	0	1	1	0	1	1	1	1	0	0	0	1	1	0	0	0	0	0	0	1	0	0	0	0	0	0	0	1	1	1	1	0	1	1
3808	63.9	22.5	40.1	60.3	20.23	20.23	3.03	1	1	0	1	1	1	0	0	1	0	0	1	1	1	0	0	0	0	0	1	0	0	0	0	0	0	0	1	0	0	0	0	0	0	0	0	0	0	0	0	0	0
3816	80.3	30.9	80.3	52.5	23.61	23.61	2.86	2	1	1	1	1	1	0	0	0	0	0	0	1	1	0	1	0	0	0	0	1	0	0	0	0	1	0	1	0	1	0	0	1	0	0	0	0	0	0	0	0	0
3824	74.1	14.8	73.2	49.7	31.17	31.17	3.19	1	1	1	0	1	0	0	0	0	0	0	1	1	1	0	1	0	0	0	1	0	0	0	0	1	0	0	1	0	0	0	0	0	0	0	0	0	0	0	0	0	0
3852	58.4	21.1	76.7	66.6	12.33	12.33	2.73	2	1	0	0	1	0	0	0	0	1	1	1	1	1	0	1	0	0	0	0	1	0	0	0	0	0	0	1	0	0	0	0	0	0	0	0	0	0	0	0	0	0
3883	47.3	27.6	47.6	72.5	66.04	66.04	2.27	1	1	0	0	1	0	0	0	1	1	1	1	1	1	0	1	0	0	0	0	1	0	0	0	0	0	0	1	0	0	0	0	0	0	0	0	0	0	0	0	0	0
3915	64.8	22.1	102.3	56	16.5	16.5	3.07	1	1	0	1	1	0	0	0	1	0	0	0	1	1	0	1	0	0	0	1	0	0	0	0	0	0	0	1	0	0	0	0	0	0	0	0	0	0	0	0	0	0
3928	76.3	23.5	78.3	66.3	15.03	15.03	3.28	2	1	0	1	1	0	0	0	1	0	0	0	1	1	0	1	0	0	0	0	0	1	0	0	0	0	0	1	0	0	0	0	0	0	0	0	0	0	0	0	0	0
3967	75.9	17.9	84.6	50	66.6	30.75	2.6	3	2	0	1	0	1	0	0	1	1	1	0	1	1	1	1	0	0	0	1	0	1	0	0	0	0	0	1	0	0	0	0	0	0	0	1	0	1	0	1	1	0
4023	70.5	29.2	78.5	58.9	13.77	13.77	3.25	1	1	0	1	1	0	0	0	1	0	0	0	1	1	0	0	0	0	0	0	1	0	0	0	0	0	0	0	0	0	0	0	0	0	0	0	0	0	0	0	0	0
4032	82	27.8	51.2	44.8	32.99	32.99	2.9	2	1	0	1	1	0	0	0	0	1	0	0	1	1	0	1	0	0	0	1	0	0	0	0	0	0	0	1	0	0	0	0	0	0	0	0	0	0	0	0	0	0
4034	67.8	17.3	81.5	51.4	65.1	30.09	3.77	2	2	1	0	1	0	0	0	1	0	0	1	1	1	0	1	0	0	0	1	0	1	0	0	1	0	0	1	0	0	0	0	0	0	0	0	0	0	0	0	0	0
4064	55.2	24.8	108.4	54.2	82	46.93	2.52	2	2	0	1	1	0	0	1	0	1	0	0	1	1	0	1	0	0	0	1	0	1	0	0	0	0	0	1	0	1	0	0	1	0	0	0	0	0	0	0	0	0
4073	67.1	30.3	113.6	53	40.66	40.66	2.76	1	1	1	1	1	1	0	0	1	0	0	0	1	1	0	1	0	0	0	1	0	0	0	0	1	0	0	1	1	0	0	0	0	0	0	1	0	1	1	0	1	0
4083	66.4	15.3	88.5	64.2	62	23.93	3.7	2	2	0	0	1	0	0	0	1	0	0	1	1	1	0	1	0	0	0	1	0	1	0	0	0	0	0	1	0	0	0	0	0	0	0	0	0	0	0	0	0	0
4089	45.7	17.4	113.8	48.4	30.54	30.54	2.52	1	1	0	1	1	1	0	0	1	1	0	0	1	1	0	1	0	0	0	0	0	1	0	0	0	0	0	1	0	0	0	0	0	0	0	0	0	0	0	0	0	0
4107	73.3	28.1	61.4	68.8	20.35	20.35	2.57	1	1	0	0	1	1	0	0	1	0	0	0	1	1	0	1	0	0	0	0	0	1	0	0	0	0	0	1	0	0	0	0	0	0	0	0	0	0	0	0	0	0
4119	46.5	18.9	70.4	42.8	31.16	31.16	2.79	1	1	1	0	1	0	0	0	1	0	0	0	1	1	0	1	0	0	0	0	0	1	0	0	0	0	1	1	0	0	0	0	0	0	0	0	0	0	0	0	0	0
4157	67.8	24.7	48.3	48	55.1	35.73	2.72	2	2	1	1	1	0	0	0	0	1	0	0	1	1	0	1	0	0	0	1	0	1	0	0	0	0	1	1	1	0	0	0	0	0	0	0	0	0	0	0	0	0
4171	62.9	27.1	36.6	39.1	32.72	32.72	2.5	2	1	1	1	1	0	1	0	0	1	1	1	1	1	0	1	0	0	0	0	0	1	0	0	0	0	1	1	0	1	0	0	1	0	0	0	0	0	0	0	0	0
4187	49.6	36.4	107.8	58	30.01	30.01	2.89	1	1	1	1	1	0	0	0	1	1	0	1	1	1	0	1	0	0	0	1	0	0	0	0	1	0	0	1	0	0	0	0	0	0	0	0	0	0	0	0	0	0
4196	77	34.8	45.8	49.8	48	33.92	2.78	3	2	0	1	1	1	1	0	1	1	0	1	1	1	0	0	0	0	0	1	0	1	0	0	0	0	0	1	0	0	0	0	0	0	0	0	0	0	0	0	0	0
4206	57.6	28.7	82.6	45.2	101.6	30.07	3.07	3	3	0	1	1	0	0	0	1	1	1	1	1	1	0	1	0	0	0	1	1	1	0	0	0	0	0	1	0	0	0	0	0	0	0	0	0	0	0	0	0	0
4224	58.6	34.2	108.6	70.7	55.7	39.59	2.58	2	2	0	1	1	1	0	0	1	1	0	0	0	1	0	1	0	0	0	0	1	1	0	0	0	0	0	1	0	0	0	0	0	0	0	0	0	0	0	0	0	0
4252	73.3	17.4	92.7	55.8	42.8	42.8	3.07	1	1	1	0	1	1	1	0	1	1	0	0	1	1	0	1	0	0	0	0	0	1	0	0	0	0	1	1	0	0	0	0	0	0	0	0	0	0	0	0	0	0
4263	81.9	22.8	91.8	63.1	23.43	23.43	2.91	2	1	1	1	1	1	0	0	1	0	0	0	1	1	0	1	0	0	0	0	1	0	0	0	0	1	0	1	0	0	0	0	0	0	0	0	0	0	0	0	0	0
4272	72.9	37.6	36.4	67.3	53.17	53.17	2.91	1	1	0	0	1	0	0	0	0	1	0	0	1	1	0	1	0	0	0	1	0	0	0	0	0	0	0	1	0	0	0	0	0	0	0	0	0	0	0	0	0	0
4292	60.1	33.6	101.8	68.4	27.56	27.56	2.77	1	1	1	1	0	0	0	0	1	1	1	0	1	1	0	0	0	0	0	0	0	1	0	0	0	0	1	1	0	0	0	0	0	0	0	0	0	0	0	0	0	0
4305	78.6	38	40.4	43.5	24.62	24.62	2.65	1	1	1	0	1	1	0	0	1	0	0	0	1	1	0	1	0	0	0	0	0	1	0	0	0	0	1	1	0	0	0	0	0	0	0	0	0	0	0	0	0	0
4349	49.3	25.1	103.9	60.2	25.57	25.57	2.97	2	1	1	1	1	0	0	0	0	1	0	0	1	1	0	1	0	0	0	1	0	0	0	0	1	0	0	1	1	0	0	0	0	0	0	1	0	1	1	0	0	0
4421	70.3	32.4	115	51.7	68.3	27.6	2.64	3	2	1	1	1	0	0	0	1	0	0	0	1	1	0	1	0	0	0	1	1	0	0	0	1	0	0	1	0	0	0	0	0	0	0	0	0	0	0	0	0	0
4439	59.9	38.7	91	51.1	68.5	32.43	3.01	3	2	1	1	1	0	0	0	1	1	1	1	1	1	0	1	0	0	0	1	0	1	0	0	0	0	1	1	0	0	0	0	0	0	0	0	0	0	0	0	0	0
4576	81.3	26	22.5	35.9	33.32	33.32	2.36	2	1	1	0	1	0	0	0	1	0	0	0	1	1	0	1	0	0	0	1	0	0	0	0	1	0	0	1	0	0	0	0	0	0	0	0	0	0	0	0	0	0
4640	61.5	26.6	81.7	62	40.7	23.4	3.76	3	2	1	1	1	1	0	0	1	0	0	1	1	1	0	1	0	0	0	1	1	0	0	0	0	1	0	1	0	0	0	0	0	0	0	0	0	0	0	0	0	0
4657	82.7	22.4	74.1	65	94.9	48.24	2.45	2	2	1	1	1	0	1	0	1	1	1	0	1	1	0	1	0	0	0	1	0	1	0	0	0	0	1	1	0	0	0	0	0	0	0	1	1	1	1	0	0	1
4665	72.9	33.5	102.6	73.6	68.7	37.45	2.51	3	2	1	1	1	1	0	0	1	1	0	0	1	1	0	1	0	0	0	1	1	0	0	0	0	1	0	1	0	0	0	0	0	0	0	1	0	1	1	0	0	0
4737	60.8	37.9	82	64.9	28.16	28.16	2.66	2	1	1	1	1	1	1	0	0	1	0	1	1	1	0	1	0	0	0	1	0	0	0	0	1	0	0	1	0	1	0	0	0	1	1	0	0	0	0	0	0	0
4803	74.2	21.2	72.6	45.7	38.15	38.15	3.27	2	1	1	1	1	1	0	0	1	1	0	1	1	1	0	0	0	0	0	0	1	0	0	0	0	1	0	1	0	0	0	0	0	0	0	0	0	0	0	0	0	0
4822	59.4	20.1	80.3	59.4	19.69	19.69	2.89	2	1	1	0	1	0	0	0	1	0	0	1	1	1	0	1	0	0	0	0	0	1	0	0	0	0	1	1	0	0	0	0	0	0	0	0	0	0	0	0	0	0
4867	58.7	14.5	37.6	45.7	15.78	15.78	2.46	2	1	1	0	1	1	1	1	1	0	0	1	1	1	0	0	0	0	0	1	0	0	0	0	1	0	0	1	0	0	0	0	0	0	0	0	0	0	0	0	0	0
4874	61.5	19.4	33.5	50.5	20.73	20.73	3	1	1	1	1	1	0	1	0	1	0	0	0	1	1	0	0	0	0	0	0	0	1	0	0	0	0	1	1	1	0	0	0	0	0	0	1	0	1	1	0	0	0
4925	80.3	21.4	73	75	18.26	18.26	3.01	1	1	1	1	0	0	0	0	1	0	0	1	1	1	0	1	0	0	0	0	0	1	0	0	0	0	1	1	0	0	0	0	0	0	0	0	0	0	0	0	0	0
4934	56.2	23.2	55.7	74.7	110.1	110.1	2.96	2	2	1	0	1	0	0	0	0	1	0	0	1	1	0	1	0	1	1	1	1	0	1	1	1	1	0	1	0	0	0	0	0	0	0	1	0	1	1	0	0	0
4957	57	32.2	110.6	50.9	28.33	28.33	2.45	1	1	1	1	1	0	0	0	1	0	0	1	1	1	0	1	0	0	0	1	0	0	0	0	1	0	0	1	0	0	0	0	0	0	0	0	0	0	0	0	0	0
5059	42.7	25.9	78	62.2	36.72	36.72	4.1	1	1	1	1	1	0	0	0	0	0	0	0	1	1	0	1	0	0	0	1	0	0	0	0	1	0	0	1	0	0	0	0	0	0	0	0	0	0	0	0	0	0
5122	66.3	17.1	60.2	69.4	19.19	19.19	3.1	1	1	1	0	1	0	0	0	1	0	0	0	1	1	0	1	0	0	0	0	0	1	0	0	0	0	1	1	0	0	0	0	0	0	0	0	0	0	0	0	0	0
5125	52.8	22.8	73.5	46.2	46.6	20.81	2.71	3	2	1	1	0	1	0	0	0	1	0	1	1	1	0	1	0	0	0	1	1	0	0	0	1	0	0	1	0	1	0	0	0	0	1	1	0	0	0	0	1	0
5139	59.8	19.2	80.9	36.2	25.99	25.99	2.4	3	1	1	0	1	0	1	0	1	1	1	0	1	1	0	1	0	0	0	1	0	0	0	0	1	0	0	1	0	0	0	0	0	0	0	0	0	0	0	0	0	0
5232	51.2	29.6	151.8	48.1	31.55	31.55	2.88	1	1	1	1	0	1	0	0	1	1	0	1	1	1	0	0	0	0	0	1	0	0	0	0	1	0	0	1	1	1	0	0	0	1	1	1	0	1	1	0	1	0
5261	65.9	23.2	55.4	50.8	23.45	23.45	3.28	1	1	1	0	1	0	0	0	0	0	0	1	1	1	0	1	0	0	0	0	0	1	0	0	0	0	1	1	0	0	0	0	0	0	0	0	0	0	0	0	0	0
5269	62.3	20.4	32.5	38.2	32.72	32.72	2.54	1	1	1	1	1	0	1	0	1	0	0	0	1	1	1	1	0	0	0	1	0	0	0	0	1	0	0	1	0	1	0	0	0	0	1	0	0	0	0	0	0	0
5283	52.9	27.5	78.4	63.6	100.6	50.14	2.58	3	2	1	1	0	1	1	0	0	1	0	0	1	1	0	1	0	0	0	1	1	0	0	0	0	1	0	1	0	0	0	0	0	0	0	1	1	0	0	0	1	1
6240	57	25.9	78.3	77.9	60.5	28.01	2.73	2	2	1	1	1	0	1	0	1	0	0	1	1	1	0	1	0	0	0	1	0	1	0	0	0	0	1	1	0	1	0	0	0	1	1	1	1	0	0	0	1	1
6507	54.2	24.6	61	46.9	107.3	42.9	2.84	3	3	1	1	0	1	0	0	1	1	1	0	1	1	0	1	0	0	0	1	1	1	0	0	0	0	1	1	0	0	0	0	0	0	0	1	0	1	0	1	1	0
6535	48.3	31.8	112.7	55.4	63	33.46	2.65	3	2	1	1	1	1	0	1	1	0	0	1	1	1	0	1	0	0	0	1	1	0	0	0	1	0	0	1	0	0	0	0	0	0	0	1	1	1	1	0	1	1
6753	70.2	27.8	32	52	101.5	58.61	2.57	3	2	1	0	1	0	1	0	1	1	1	0	1	1	0	1	0	0	0	1	0	1	0	0	1	0	0	1	0	0	0	0	0	0	0	1	0	1	1	0	1	0
6781	60.3	20.3	121.3	59.1	37.11	37.11	2.51	1	1	1	1	1	0	0	0	1	1	0	0	1	0	0	1	0	0	0	0	0	1	0	0	0	0	1	1	0	0	0	0	0	0	0	0	0	0	0	0	0	0
6805	70.6	28	61.2	53.4	28.86	28.86	2.94	2	1	1	1	1	0	0	1	1	1	0	0	1	1	0	0	0	0	0	1	0	0	0	0	1	0	0	1	0	0	0	0	0	0	0	0	0	0	0	0	0	0
6953	73.4	40.6	131.5	50.4	26.94	26.94	3.74	2	1	1	1	1	0	0	0	1	0	0	0	1	1	0	1	0	0	0	0	0	1	0	0	0	0	1	1	0	0	0	0	0	0	0	0	0	0	0	0	0	0
6961	48.8	19.9	62.6	74.7	22.12	22.12	2.49	1	1	1	1	1	0	0	0	1	0	0	0	1	1	0	1	0	0	0	1	0	0	0	0	1	0	0	1	0	0	0	0	0	0	0	0	0	0	0	0	0	0
1	76	24.98	36.94	51.5	28.28		2.71	1	1	0	0	1	0	0	0	1	0	0	0	1	1	0	1	0	0	0	0	0	1	0	0	0	0	0	1	0	0	0	0	0	0	0		0	0			0	1
4	71	28.65	92.48	61.3	14.37		3.22	2	1	0	0	0	0	0	0	0	0	0	1	1	1	0	1	0	0	0	0	0	1	0	0	0	0	0	1	0	0	0	0	0	0	0		0	0			0	0
7	80	34.16	100.22	47.6	21.75		2.74	3	1	0	0	1	0	1	0	1	1	0	0	1	1	0	1	0	0	0	0	0	1	0	0	0	0	0	1	0	0	0	0	0	0	0		0	0			0	0
8	74	30.49	70.42	43.4	64		2.6	3	2	0	1	1	0	0	0	1	1	0	1	1	1	0	1	0	0	0	1	1	0	0	0	0	0	0	1	0	1	0	0	0	0	1		0	0			1	0
11	74	26.08	94.29	59.9	30.17		2.44	1	1	0	0	1	0	1	1	1	0	0	0	1	1	0	0	0	0	0	0	0	1	0	0	0	0	0	1	0	1	0	0	0	1	1		0	0			0	0
12	75	24.61	126.8	46.7	23.29		3.5	2	1	0	0	1	1	0	1	1	0	0	0	1	1	0	1	0	0	0	0	1	0	0	0	0	0	0	1	0	0	0	0	0	0	0		0	0			0	0
16	63	31.59	112.31	53	13.81		2.89	2	1	0	0	1	0	0	0	1	0	0	1	1	1	0	0	0	0	0	0	0	1	0	0	0	0	0	1	0	0	0	0	0	0	0		0	0			0	0
17	61	19.1	36.69	49	53		2.46	2	2	0	0	1	1	0	0	0	1	1	1	1	1	0	0	0	0	0	1	0	1	0	0	0	0	0	1	0	0	0	0	0	0	0		0	0			0	0
21	53	31.22	79.47	62.1	12.02		3.79	2	1	0	1	1	1	0	0	1	0	0	0	1	1	0	0	0	0	0	0	1	0	0	0	0	0	0	0	0	0	0	0	0	0	0		0	0			0	0
22	74	34.16	69.27	46.6	64		2.62	2	2	0	1	0	0	0	0	0	1	0	0	1	1	0	1	0	1	1	1	1	0	0	0	0	0	0	1	0	0	0	0	0	0	0		0	0			1	0
23	52	30.12	88.89	47.9	22.42		3.21	1	1	0	1	0	1	0	1	1	0	0	1	1	1	0	0	0	0	0	1	0	0	0	0	0	0	0	1	0	1	0	0	0	1	1		0	0			0	0
24	70	30.85	95.47	60.5	17.67		2.82	1	1	0	1	0	0	0	0	1	0	0	1	1	1	0	0	0	0	0	0	0	1	0	0	0	0	0	1	0	0	0	0	0	0	0		0	0			0	0
28	63	28.65	38.02	44.2	22.66		2.65	2	1	0	1	0	0	1	0	1	0	0	0	1	1	0	1	0	0	0	1	0	0	0	0	0	0	0	1	0	0	0	0	0	0	0		0	0			0	0
29	53	24.98	91.59	55.8	54		3.56	3	2	0	1	1	0	1	0	0	0	0	0	1	1	0	1	0	0	0	1	0	1	0	0	0	0	0	1	0	0	0	0	0	0	0		1	1			1	1
33	42	31.96	105.37	51.2	14.33		3.35	2	1	0	1	1	0	0	0	1	0	0	0	1	1	0	0	0	0	0	0	0	1	0	0	0	0	0	0	0	0	0	0	0	0	0		0	0			0	0
34	52	29.75	105.69	48.1	15.67		2.93	2	1	0	1	0	0	1	0	0	1	0	0	1	1	0	1	0	0	0	0	1	0	0	0	0	0	0	0	0	0	0	0	0	0	0		0	0			0	0
37	59	28.28	40.31	58.8	37.27		2.68	2	1	0	1	0	1	1	0	1	1	1	0	0	1	0	1	0	0	0	0	1	0	0	0	0	0	0	1	0	0	0	0	0	0	0		0	1			1	0
38	59	32.69	119.22	38.1	16.04		3.57	2	1	0	1	1	0	1	1	1	0	0	0	1	1	0	0	0	0	0	1	0	0	0	0	0	0	0	0	0	0	0	0	0	0	0		0	0			0	0
40	54	26.08	93.14	58.1	26.12		2.62	3	1	0	1	1	0	0	0	0	1	0	0	1	1	0	0	0	0	0	0	0	1	0	0	0	0	0	1	0	0	0	0	0	0	0		0	0			0	0
41	52	29.38	103.71	50.7	22.99		2.52	3	1	0	1	1	0	0	0	1	0	0	0	1	1	0	1	0	0	0	0	0	1	0	0	0	0	0	1	0	0	0	0	0	0	0		0	0			0	0
47	70	27.55	84.07	53	23.81		3.63	1	1	0	1	1	1	0	0	0	0	0	0	1	1	0	1	0	0	0	1	0	0	0	0	0	0	0	1	0	0	0	0	0	0	0		0	0			0	0
49	73	24.24	33.13	47.2	29.02		2.42	2	1	0	1	1	0	0	0	1	1	1	0	1	1	0	1	0	0	0	0	0	1	0	0	0	0	0	1	0	1	0	0	0	0	1		0	0			1	0
51	61	30.12	75.87	57.9	23.54		3.5	2	1	0	1	0	0	0	0	0	1	1	0	1	1	0	0	0	0	0	0	0	1	0	0	0	0	0	1	0	0	0	0	0	0	0		0	0			0	0
52	54	30.49	113.16	46.1	21.56		2.71	1	1	0	1	0	0	0	0	1	1	1	0	1	1	0	1	0	0	0	0	0	1	0	0	0	0	0	1	0	0	0	0	0	0	0		0	0			0	0
55	50	19.47	70.84	59.8	16.04		3.85	1	1	0	0	1	0	1	0	1	0	0	0	1	1	0	0	0	0	0	0	0	1	0	0	0	0	0	0	0	0	0	0	0	0	0		0	0			0	0
56	59	27.18	98.67	62	129		2.39	3	3	0	1	1	1	0	0	1	1	0	1	1	1	0	1	0	0	0	1	1	1	0	0	0	0	0	1	0	0	0	0	0	0	0		1	0			1	1
57	53	18.37	69.51	63.9	23.43		2.98	1	1	0	0	1	0	0	0	0	0	0	0	1	1	0	1	0	0	0	1	0	0	0	0	0	0	0	1	0	0	0	0	0	0	0		0	0			0	0
60	77	31.59	50.89	58.2	96		2.74	2	2	1	1	1	0	0	0	1	1	1	0	1	1	0	1	0	0	0	1	0	1	0	0	0	0	1	1	0	1	0	0	0	0	1		0	1			1	0
62	61	26.45	108.66	57.2	26.54		3.9	2	1	0	1	0	0	0	1	1	0	0	0	1	1	0	1	0	0	0	1	0	0	0	0	0	0	0	1	0	0	0	0	0	0	0		0	0			0	0
63	74	25.34	79.47	50.7	28.83		2.29	1	1	0	0	1	0	0	0	1	0	0	1	1	1	0	1	1	0	0	1	0	0	0	0	0	0	0	1	0	0	0	0	0	0	0		0	0			0	0
67	78	26.08	68.8	42.3	19.12		2.73	1	1	0	0	0	0	1	1	0	1	1	0	1	1	0	1	0	0	0	0	0	1	0	0	0	0	0	0	0	0	0	0	0	0	0		0	0			0	1
69	53	29.38	53.6	50.9	87		2.25	3	3	0	1	1	1	0	1	0	1	0	1	1	1	0	1	0	0	0	1	1	1	0	0	0	0	0	1	0	1	0	0	0	0	1		1	1			1	1
71	51	29.38	110.15	51.5	17.1		2.27	2	1	0	1	1	1	0	0	1	1	0	0	1	1	0	1	0	0	0	1	0	0	0	0	0	0	0	1	0	0	0	0	0	0	0		0	0			0	0
72	54	21.3	92.2	60.8	59		3.54	2	2	0	0	0	0	0	0	1	0	0	0	1	1	0	1	0	0	0	1	0	1	0	0	0	0	0	1	0	0	0	0	0	0	0		0	1			0	0
76	73	32.69	110.26	50	31.75		3.59	1	1	0	1	1	1	0	0	1	0	0	1	1	1	0	0	0	0	0	0	1	0	0	0	0	0	0	1	0	1	0	0	1	0	0		0	0			0	0
80	50	25.34	105.31	50.5	74		3.18	3	2	0	1	0	0	0	0	1	0	0	0	1	1	1	1	0	0	0	1	0	1	0	0	0	0	0	1	0	0	0	0	0	0	0		0	1			0	0
82	58	26.45	81.74	38.4	16.3		2.7	1	1	0	1	1	1	0	0	1	1	0	1	0	1	0	1	0	0	0	1	0	0	0	0	0	0	0	1	0	0	0	0	0	0	0		0	0			0	0
85	55	27.92	123.46	51.6	15.41		2.39	1	1	0	1	0	0	0	0	0	1	0	1	1	1	0	1	0	0	0	0	0	1	0	0	0	0	0	1	0	0	0	0	0	0	0		0	0			0	0
86	64	24.61	22.47	59	88		2.4	2	2	0	1	0	0	0	0	1	1	1	0	1	1	0	1	0	0	0	0	1	1	0	0	0	0	0	1	0	1	0	0	0	0	1		0	1			1	0
88	39	24.61	102.42	60.9	20.77		3.17	1	1	0	1	1	0	0	0	1	0	0	0	1	1	0	1	0	0	0	1	0	0	0	0	0	0	0	1	0	1	0	0	0	0	1		0	0			0	0
90	74	22.77	36.75	47.5	18.12		2.29	2	1	0	1	1	0	0	0	1	1	1	1	1	1	0	1	0	0	0	0	1	0	0	0	0	0	0	0	0	1	0	0	0	0	1		0	1			1	1
91	61	29.02	43.74	56.4	92		2.32	3	2	0	1	1	1	0	0	0	1	1	1	1	1	0	1	0	0	0	1	1	0	0	0	0	0	0	1	0	0	0	0	0	0	0		0	1			1	0
94	52	28.65	95.34	62	23.21		2.98	2	1	0	1	0	1	0	0	0	1	1	1	1	1	0	1	0	0	0	1	0	0	0	0	0	0	0	1	0	0	0	0	0	0	0		0	0			0	0
98	51	26.08	86.77	64.4	51		2.3	2	2	1	0	1	0	1	0	1	0	0	1	1	1	0	1	0	0	0	1	0	1	0	0	0	0	1	1	0	0	0	0	0	0	0		0	1			0	0
100	71	25.34	102.83	60.1	21.36		3.06	2	1	0	1	1	1	1	1	1	1	0	0	1	1	0	1	0	0	0	0	0	1	0	0	0	0	0	1	0	0	0	0	0	0	0		0	0			0	0
102	56	29.02	121.41	61.3	90		2.55	2	2	0	1	1	0	0	0	1	0	0	0	1	1	0	1	0	0	0	1	1	0	0	0	0	0	0	1	0	1	0	0	0	0	1		0	1			1	1
106	54	19.47	59.98	59	16.61		2.73	1	1	0	0	1	0	0	0	0	1	0	1	1	1	0	0	0	0	0	1	0	0	0	0	0	0	0	1	0	0	0	0	0	0	0		1	1			1	1
108	77	28.28	113.72	53.8	72		3.79	3	2	0	1	0	0	0	1	1	0	0	0	1	1	0	1	0	0	0	1	1	0	0	0	0	0	0	1	0	0	0	0	0	0	0		0	1			1	0
109	60	30.12	41.44	47.6	27.96		3.32	2	1	0	1	0	1	1	0	0	1	0	1	1	1	0	1	0	0	0	0	0	1	0	0	0	0	0	1	0	0	0	0	0	0	0		0	1			0	0
113	75	24.98	106.71	54.3	60		2.31	2	2	0	1	0	0	0	0	0	1	0	0	1	1	0	1	0	0	0	0	1	1	0	0	0	0	0	1	0	0	0	0	0	0	0		0	0			1	0
114	70	28.65	85.76	48.7	118		3.02	3	3	0	1	1	0	0	0	1	1	0	0	1	1	0	1	0	0	0	1	1	1	0	0	0	0	0	1	0	0	0	0	0	0	0		0	0			1	0
116	75	21.3	76.71	49.3	25.81		3.72	2	1	0	0	1	0	0	0	1	0	0	1	1	1	0	0	0	0	0	1	0	0	0	0	0	0	0	1	0	0	0	0	0	0	0		0	0			0	0
118	52	27.18	50.43	43	15.02		3.33	1	1	0	1	0	1	0	0	0	0	0	0	1	1	0	1	0	0	0	1	0	0	0	0	0	0	0	1	0	0	0	0	0	0	0		0	0			0	0
121	55	27.92	110.13	65.4	122		3.05	3	3	0	1	1	0	0	0	1	0	0	0	1	1	0	1	0	0	0	1	1	1	0	0	0	0	0	1	0	0	0	0	0	0	0		0	0			1	0
123	53	30.12	54.23	50.1	42		2.61	2	2	0	1	1	1	0	0	0	1	1	0	1	1	0	1	0	0	0	1	1	0	0	0	0	0	0	0	1	0	0	0	0	0	0		0	1			0	0
124	59	22.41	37.15	51.8	29.28		2.78	1	1	0	0	0	0	0	0	1	0	0	0	1	1	0	1	0	0	0	1	0	0	0	0	0	0	0	1	0	0	0	0	0	0	0		0	0			0	1
125	64	35.26	100.73	57.4	73		2.68	3	2	0	1	1	0	0	0	0	1	0	0	1	1	0	1	0	0	0	1	0	1	0	0	0	0	0	1	0	1	0	0	0	0	1		1	0			1	1
126	63	28.65	83.48	52.2	35.3		2.31	1	1	0	1	0	0	0	1	1	1	0	0	1	1	1	1	0	0	0	1	0	0	0	0	0	0	0	1	0	1	0	0	0	0	1		0	0			0	0
130	71	30.49	131.17	46.8	29.93		3.54	2	1	0	1	1	0	0	0	1	0	0	0	1	1	0	1	0	0	0	1	0	0	0	0	0	0	0	1	0	0	0	0	0	0	0		0	0			0	0
132	72	31.59	80.73	53.8	18.36		3.12	2	1	0	1	1	1	0	0	0	0	0	0	1	1	0	1	0	0	0	1	0	0	0	0	0	0	0	0	0	0	0	0	0	0	0		0	0			0	0
133	63	25.34	93.7	59.4	18.03		2.79	1	1	0	1	1	1	0	0	0	0	0	0	1	1	0	1	0	0	0	1	0	0	0	0	0	0	0	0	0	0	0	0	0	0	0		0	0			0	0
136	75	27.18	36.92	58.7	17.72		3.09	2	1	0	1	1	0	0	0	1	1	1	0	1	1	0	1	0	0	0	0	0	1	0	0	0	0	0	1	0	1	0	0	0	0	1		0	0			0	0
138	73	22.04	73.77	51	18.83		2.53	2	1	0	0	1	0	0	0	1	0	0	0	1	1	0	1	0	0	0	0	1	0	0	0	0	0	0	0	0	0	0	0	0	0	0		0	0			0	0
139	55	26.08	96.43	64.4	16.76		3.08	1	1	0	1	1	0	1	1	0	0	0	0	1	1	0	0	0	0	0	1	0	0	0	0	0	0	0	1	0	0	0	0	0	0	0		0	0			0	0
140	71	28.65	131.07	54	22.18		2.49	1	1	0	1	1	0	0	0	1	0	0	0	1	1	0	1	0	0	0	1	0	0	0	0	0	0	0	1	0	0	0	0	0	0	0		0	0			0	0
141	71	28.65	82.62	58.1	73		3.18	3	2	0	1	1	1	0	0	1	1	1	0	1	0	0	0	0	0	0	1	1	0	0	0	0	0	0	1	1	1	1	0	0	0	1		0	1			0	0
143	60	29.02	81.28	55.1	24.97		2.94	1	1	0	1	1	1	1	1	1	0	0	1	1	1	0	0	0	0	0	0	0	1	0	0	0	0	0	1	0	0	0	0	0	0	0		0	0			0	0
144	60	20.57	71.64	58	22.62		3.92	1	1	0	0	0	0	0	0	0	0	0	0	1	1	0	1	0	0	0	1	0	0	0	0	0	0	0	1	0	0	0	0	0	0	0		0	0			0	0
146	77	29.75	97.07	62.8	65		3.41	3	2	0	1	0	1	0	0	1	0	0	0	1	1	0	1	0	1	1	1	1	0	0	0	0	0	0	1	1	1	1	1	0	0	1		1	1			0	1
147	52	29.02	91.13	58.2	19.54		2.7	1	1	0	1	1	0	0	0	0	0	0	1	1	1	0	1	0	0	0	1	0	0	0	0	0	0	0	0	0	0	0	0	0	0	0		0	0			0	0
149	72	27.55	89.9	51.6	24.66		3.04	2	1	0	1	1	0	0	0	0	1	0	0	1	1	0	1	0	0	0	1	0	0	0	0	0	0	0	1	0	0	0	0	0	0	0		0	0			0	0
152	60	28.28	87.98	58.3	15.93		4	1	1	0	1	1	0	0	0	1	0	0	0	1	1	0	1	0	0	0	1	0	0	0	0	0	0	0	1	0	1	0	0	1	0	0		0	0			0	0
153	52	31.59	31.78	48.7	48		3.04	2	2	0	1	1	1	0	0	1	1	1	0	1	1	0	0	0	0	0	1	1	0	0	0	0	0	0	1	0	1	0	0	0	0	1		1	1			0	1
154	70	28.65	100.39	40	29.41		3.14	1	1	0	1	1	0	0	0	0	0	0	0	1	0	0	1	0	0	0	1	0	0	0	0	0	0	0	1	0	0	0	0	0	0	0		0	0			0	0
156	73	32.32	114.55	61.8	84		2.64	2	2	0	1	1	1	0	0	0	1	1	1	1	1	0	1	0	0	0	1	0	1	0	0	0	0	0	1	0	0	0	0	0	0	0		0	0			0	0
159	76	21.67	70.91	61.4	64		3.69	2	2	0	0	0	0	0	0	1	0	0	0	1	1	0	1	0	0	0	1	0	1	0	0	0	0	0	1	0	0	0	0	0	0	0		0	0			0	0
162	50	36.36	95.1	49.5	24.14		2.77	1	1	0	1	0	1	1	0	1	1	1	1	1	1	0	1	0	0	0	0	0	1	0	0	0	0	0	1	0	0	0	0	0	0	0		0	0			0	0
164	64	29.75	73.04	56.7	43.02		2.27	1	1	0	1	0	1	1	0	1	1	1	1	1	1	0	1	0	0	0	1	0	0	0	0	0	0	0	1	0	0	0	0	0	0	0		0	0			0	0
165	60	33.79	110.57	46.7	85		2.96	3	3	0	1	1	1	0	0	0	0	0	1	1	1	0	1	0	0	0	1	1	1	0	0	0	0	0	1	0	0	0	0	0	0	0		0	0			0	0
166	50	29.38	95.48	61.8	15.53		3.18	1	1	0	1	1	0	1	0	0	0	0	0	1	1	0	0	0	0	0	0	0	1	0	0	0	0	0	1	0	0	0	0	0	0	0		0	0			0	0
167	72	28.28	102.08	49	18.77		3.32	1	1	0	1	1	0	0	0	1	0	0	0	1	1	0	1	0	0	0	1	0	0	0	0	0	0	0	0	0	0	0	0	0	0	0		0	0			0	0
169	50	31.96	96.62	61.8	22		2.51	1	1	0	1	1	1	0	0	1	1	0	1	1	1	0	1	0	1	0	1	0	0	0	0	0	0	0	0	0	0	0	0	0	0	0		0	0			0	0
170	62	28.28	99.92	50.5	68		3.11	3	2	0	1	1	1	0	0	0	0	0	0	1	1	0	1	0	0	0	1	1	0	0	0	0	0	0	1	0	0	0	0	0	0	0		0	0			0	0
171	63	31.96	35.3	56.7	31.68		2.56	2	1	0	1	1	1	0	0	0	1	1	0	1	1	0	1	0	0	0	0	0	1	0	0	0	0	0	1	0	0	0	0	0	0	0		0	0			0	0
173	64	20.57	59.73	50.6	14.84		2.4	2	1	0	1	0	1	0	0	0	1	0	0	1	1	0	0	0	0	0	1	0	0	0	0	0	0	0	1	0	0	0	0	0	0	0		0	0			0	0
175	59	21.67	76.16	64.3	19.42		3.47	1	1	0	0	1	0	0	0	1	0	0	1	1	1	0	1	0	0	0	1	0	0	0	0	0	0	0	0	0	0	0	0	0	0	0		0	0			0	0
180	53	31.59	40.93	59.7	20.38		2.94	1	1	0	1	1	1	0	0	0	0	0	0	1	1	0	1	0	0	0	0	0	1	0	0	0	0	0	1	0	0	0	0	0	0	0		0	0			0	0
182	55	31.22	84.76	52.6	27.18		3.01	2	1	0	1	1	1	0	0	1	0	0	1	1	1	0	1	0	0	0	0	0	1	0	0	0	0	0	1	0	0	0	0	0	0	0		0	0			0	0
183	50	19.47	32.86	52.6	25.17		2.85	1	1	0	0	1	0	0	0	0	0	0	1	1	1	0	1	0	0	0	1	0	0	0	0	0	0	0	1	0	0	0	0	0	0	0		0	0			0	0
184	63	30.12	92.7	56.2	60		2.98	3	2	0	1	1	0	0	0	1	0	0	0	1	1	0	1	0	0	0	1	1	0	0	0	0	0	0	1	0	0	0	0	0	0	0		0	0			0	0
186	61	27.92	102.75	42.2	18.24		2.99	2	1	0	1	1	0	0	0	1	1	0	0	1	1	0	1	0	0	0	1	0	0	0	0	0	0	0	0	0	0	0	0	0	0	0		0	0			0	0
187	59	27.55	90.9	64.4	32.9		3.26	1	1	0	1	1	0	1	0	1	0	0	0	1	1	0	0	0	0	0	0	1	0	0	0	0	0	0	1	0	0	0	0	0	0	0		0	0			0	0
189	60	33.43	85.21	48.3	9.99		2.6	1	1	0	1	1	1	0	0	1	1	0	0	1	1	0	0	0	0	0	1	0	0	0	0	0	0	0	0	0	0	0	0	0	0	0		0	0			0	0
191	52	29.75	52.67	60.4	23.31		2.28	1	1	0	1	1	0	1	0	1	0	0	0	1	1	0	1	0	0	0	1	0	0	0	0	0	0	0	1	0	0	0	0	0	0	0		0	0			0	0
196	73	23.51	77.68	48.6	37.27		2.56	1	1	0	0	1	0	0	1	0	1	1	1	1	1	0	1	1	0	0	1	0	0	0	0	0	0	0	1	0	0	0	0	0	0	0		0	0			0	0
197	73	25.71	82.67	63.5	30.53		4.1	1	1	0	1	0	0	0	0	0	0	0	0	1	1	0	0	0	0	0	0	0	1	0	0	0	0	0	1	0	1	0	0	0	0	1		0	0			0	0
198	61	22.04	39.03	51.9	36.6		2.42	1	1	0	0	1	0	0	0	0	1	1	0	1	1	0	1	0	0	0	0	0	1	0	0	0	0	0	1	0	0	0	0	0	0	0		0	0			0	0
201	73	26.08	39.55	47.7	65.27		2.62	1	1	1	1	1	0	0	0	1	1	1	0	1	1	1	1	0	0	0	0	0	1	0	0	0	0	1	1	1	1	1	0	0	0	1		1	1			0	1
202	55	33.79	88.76	51.7	48		3.31	3	2	0	1	1	0	1	0	1	0	0	1	1	1	0	1	0	0	0	1	0	1	0	0	0	0	0	1	0	0	0	0	0	0	0		0	0			0	0
203	61	25.71	106.51	58.1	16.59		2.29	2	1	0	1	1	0	0	0	1	1	1	0	1	1	0	1	0	0	0	0	1	0	0	0	0	0	0	1	0	0	0	0	0	0	0		0	0			0	0
205	71	19.47	97.66	48.5	19.06		3.1	2	1	0	0	1	1	0	0	1	0	0	0	1	1	0	1	0	0	0	0	0	1	0	0	0	0	0	0	0	0	0	0	0	0	0		0	0			0	0
206	58	24.98	98.05	61.9	23.54		3.08	1	1	0	1	1	0	0	0	1	1	0	0	0	1	0	0	0	0	0	1	0	0	0	0	0	0	0	1	0	0	0	0	0	0	0		0	0			0	0
207	58	29.75	106.31	46.6	31.22		3.66	1	1	0	1	0	0	0	1	1	0	0	0	1	1	0	1	1	0	0	1	0	0	0	0	0	0	0	1	0	1	0	0	1	0	0		0	0			0	0
210	52	28.65	80.66	49.3	18.61		3.09	1	1	0	1	1	1	0	0	0	0	0	1	1	1	0	1	0	0	0	1	0	0	0	0	0	0	0	0	0	0	0	0	0	0	0		0	0			0	0
217	52	34.16	112.44	65.5	16		2.59	1	1	0	1	0	0	0	0	1	1	0	0	1	1	1	0	0	0	0	0	0	1	0	0	0	0	0	0	0	0	0	0	0	0	0		0	0			0	0
218	59	24.98	84.65	47.7	9.08		3.85	2	1	0	0	1	0	0	0	1	0	0	0	1	1	0	0	0	0	0	0	0	1	0	0	0	0	0	0	0	0	0	0	0	0	0		0	0			0	0
224	60	31.22	99.73	58.4	15.58		2.54	1	1	0	1	1	0	0	0	1	0	0	0	1	1	0	1	0	0	0	1	0	0	0	0	0	0	0	1	0	0	0	0	0	0	0		0	0			0	0
226	60	27.92	98.33	63.2	32.5		2.51	2	1	0	1	0	0	0	0	0	1	0	1	1	1	0	1	1	0	0	1	0	0	0	0	0	0	0	1	0	0	0	0	0	0	0		0	0			0	0
227	60	21.3	89.07	48.2	21.55		3.24	1	1	0	0	1	0	0	0	0	0	0	0	1	1	0	1	0	0	0	0	0	1	0	0	0	0	0	1	0	0	0	0	0	0	0		0	0			0	0
229	78	22.77	22.27	47.9	62.23		2.29	2	1	0	0	1	0	0	1	1	1	1	0	1	1	0	1	0	0	0	0	0	1	0	0	0	0	0	1	0	0	0	0	0	0	0		0	0			0	0
233	73	32.32	102.88	50.6	32.11		2.82	2	1	0	1	1	1	0	0	1	1	0	0	1	1	0	1	0	0	0	0	0	1	0	0	0	0	0	1	0	0	0	0	0	0	0		0	0			0	0
234	54	31.96	42.78	52.2	124		2.57	3	3	0	1	1	1	0	0	1	1	1	1	1	1	0	1	0	0	0	1	1	1	0	0	0	0	0	1	0	0	0	0	0	0	0		1	1			0	1
235	52	27.18	120.12	54.1	58		2.62	2	2	0	1	1	0	0	0	1	0	0	0	1	1	0	1	0	0	0	0	1	1	0	0	0	0	0	1	0	0	0	0	0	0	0		0	0			0	0
238	55	35.26	90.22	46.6	19.56		3.4	1	1	0	1	1	0	0	0	0	0	0	0	1	1	0	1	1	0	0	0	1	0	0	0	0	0	0	0	0	1	0	0	1	1	1		0	0			0	0
243	71	32.32	80.1	57	44		2.78	3	2	0	1	0	0	0	0	1	1	0	0	1	1	0	1	0	0	0	0	1	1	0	0	0	0	0	0	0	0	0	0	0	0	0		0	0			0	0
248	58	21.67	74.66	58.7	25.58		3.56	1	1	0	0	1	0	1	0	0	0	0	1	1	1	0	1	0	0	0	1	0	0	0	0	0	0	0	1	0	0	0	0	0	0	0		0	0			0	0
249	61	31.59	84.93	50.5	24.26		3	3	1	0	1	1	0	0	0	0	1	1	0	1	1	0	1	0	0	0	0	1	0	0	0	0	0	0	1	0	0	0	0	0	0	0		0	0			0	0
250	78	30.12	100.76	50.2	17.35		3.17	2	1	0	1	0	0	0	0	1	0	0	0	1	1	0	0	0	0	0	0	0	1	0	0	0	0	0	1	0	1	0	0	0	1	1		0	0			0	0
251	57	34.53	123.19	50.8	38.4		2.67	1	1	0	1	1	0	1	0	0	1	1	0	1	1	0	1	0	0	0	0	1	0	0	0	0	0	0	1	0	0	0	0	0	0	0		0	0			0	0
253	64	26.08	112.31	56.9	70		2.84	3	2	0	1	1	1	0	0	1	1	0	0	1	1	0	1	0	0	0	1	0	1	0	0	0	0	0	1	0	0	0	0	0	0	0		0	0			0	0
254	78	24.24	78.18	55.2	15.35		3.25	1	1	0	0	0	0	0	0	1	0	0	0	1	1	0	0	0	0	0	0	0	1	0	0	0	0	0	1	0	0	0	0	0	0	0		0	0			0	0
255	63	31.22	118.23	56.9	17.77		3.55	1	1	0	1	1	0	1	0	1	0	0	0	1	1	0	1	0	0	0	1	0	0	0	0	0	0	0	0	0	0	0	0	0	0	0		0	0			0	0
256	56	21.67	80.54	63.9	14.1		3.23	1	1	0	0	1	0	0	0	0	0	0	0	1	1	0	1	0	0	0	0	0	1	0	0	0	0	0	1	0	1	0	0	1	0	0		0	0			0	0
257	64	26.08	90.6	52.1	16.65		2.95	1	1	0	1	1	0	0	0	1	0	0	0	1	1	0	1	0	0	0	0	0	1	0	0	0	0	0	1	0	0	0	0	0	0	0		0	0			0	0
258	50	29.38	88.29	60.4	30.02		3.59	2	1	0	1	1	0	0	0	0	1	1	0	1	1	0	0	0	0	0	0	1	0	0	0	0	0	0	1	0	1	0	0	0	0	1		0	0			0	0
259	52	31.22	105.84	56	58		2.66	3	2	0	1	0	0	0	0	0	0	0	0	1	1	0	1	0	0	0	1	1	0	0	0	0	0	0	1	0	0	0	0	0	0	0		0	0			0	0
260	72	21.3	68.43	47.7	19.97		2.78	2	1	0	0	0	0	0	0	1	1	0	0	1	1	0	1	0	0	0	1	0	0	0	0	0	0	0	0	0	0	0	0	0	0	0		0	0			0	0
261	63	28.28	82.01	55.2	41.65		2.44	1	1	0	1	1	0	0	0	1	1	0	0	1	1	0	1	0	0	0	0	0	1	0	0	0	0	0	1	0	0	0	0	0	0	0		0	0			0	0
265	52	31.22	117.39	60.3	15.73		3.83	1	1	0	1	0	1	0	0	1	0	0	0	1	1	0	0	0	0	0	1	0	0	0	0	0	0	0	1	0	0	0	0	0	0	0		0	0			0	0
269	55	29.75	92.19	57.7	11.07		3.01	1	1	0	1	0	0	0	0	1	1	1	1	1	1	0	1	0	0	0	1	0	0	0	0	0	0	0	1	0	0	0	0	0	0	0		0	0			0	0
270	51	28.65	54	47.6	43.5		2.9	1	1	0	1	1	1	0	0	1	0	0	0	1	1	0	1	0	0	0	0	0	1	0	0	0	0	0	1	0	0	0	0	0	0	0		0	0			0	0
271	62	30.12	83.65	60.9	21.41		2.98	1	1	0	1	1	0	0	0	1	1	1	1	1	1	0	0	0	0	0	0	1	0	0	0	0	0	0	1	0	0	0	0	0	0	0		0	0			0	0
273	78	20.2	67.47	56.7	60		2.73	2	2	0	0	1	0	0	0	0	0	0	0	1	1	0	0	0	0	0	0	1	1	0	0	0	0	0	1	0	0	0	0	0	0	0		0	0			0	0
274	72	25.71	46.31	49.4	63		2.89	2	2	1	0	0	1	0	1	1	1	0	1	1	1	0	1	0	0	0	1	1	0	0	0	1	0	0	1	1	1	0	0	0	0	1		0	1			0	0
276	60	25.71	80.72	63.5	17.01		3.49	1	1	0	1	1	0	0	0	1	0	0	0	1	1	0	1	0	0	0	1	0	0	0	0	0	0	0	1	0	0	0	0	0	0	0		0	0			0	0
279	57	28.28	130.19	56.6	17.53		2.95	1	1	0	1	1	0	0	0	0	0	0	0	1	1	0	1	0	0	0	1	0	0	0	0	0	0	0	1	0	0	0	0	0	0	0		0	0			0	0
281	57	26.81	53.13	51.9	78		2.58	3	2	0	1	1	1	0	0	0	1	1	1	1	1	0	1	0	0	0	1	1	0	0	0	0	0	0	1	0	0	0	0	0	0	0		0	0			0	0
283	75	22.04	59.26	47.4	17.47		3.09	2	1	0	0	1	0	0	0	1	1	0	0	1	1	0	0	0	0	0	0	1	0	0	0	0	0	0	0	0	0	0	0	0	0	0		0	0			0	0
284	53	32.69	113.06	60.6	16.21		2.61	2	1	0	1	0	0	0	0	1	1	0	0	1	0	0	0	0	0	0	1	0	0	0	0	0	0	0	1	0	0	0	0	0	0	0		0	0			0	0
286	53	21.67	85.8	53.8	21.47		3.29	2	1	0	1	1	1	0	0	0	0	0	1	1	1	0	1	0	0	0	1	0	0	0	0	0	0	0	1	0	1	0	0	1	0	0		0	0			0	0
287	63	19.1	78.57	59.2	26.49		3.21	1	1	0	0	1	0	0	0	1	0	0	0	1	1	0	0	0	0	0	0	1	0	0	0	0	0	0	1	0	0	0	0	0	0	0		0	0			0	0
288	51	25.34	129.2	64.4	19.23		3.02	1	1	0	1	1	0	0	0	1	0	0	1	1	1	0	0	0	0	0	0	0	1	0	0	0	0	0	0	0	0	0	0	0	0	0		0	0			0	0
290	54	19.83	82.58	60	35.7		2.86	1	1	0	0	1	0	0	0	1	0	0	0	1	1	0	1	0	0	0	1	0	0	0	0	0	0	0	1	0	0	0	0	0	0	0		0	0			0	0
293	74	19.83	54.6	46.1	15.33		3.78	1	1	0	0	1	0	0	0	1	0	0	0	1	1	0	1	0	0	0	0	1	0	0	0	0	0	0	1	0	0	0	0	0	0	0		0	0			0	0
294	74	26.08	80.78	51.4	83		3.09	2	2	0	1	0	0	0	0	1	1	0	0	1	1	0	1	0	0	0	1	1	0	0	0	0	0	0	1	0	1	0	0	0	0	1		0	0			0	0
295	70	30.49	105.11	38.8	106		3.31	3	3	0	1	1	1	0	0	1	0	0	1	1	1	0	1	0	0	0	1	1	1	0	0	0	0	0	1	0	0	0	0	0	0	0		0	0			0	0
297	70	30.85	86.63	45.1	95		3.04	2	2	0	1	0	0	1	1	0	1	0	0	1	1	0	1	0	1	1	1	1	0	0	0	0	0	0	1	0	0	0	0	0	0	0		0	1			0	0
298	61	37.1	108.32	58.6	48		2.45	3	2	0	1	1	0	0	0	0	1	0	0	1	1	0	1	0	0	0	1	1	0	0	0	0	0	0	1	0	0	0	0	0	0	0		0	0			0	0
301	62	19.47	93.88	51.7	16.54		3.17	2	1	0	0	1	0	0	0	0	0	0	0	1	0	0	0	0	0	0	1	0	0	0	0	0	0	0	1	0	0	0	0	0	0	0		0	0			0	1
307	64	23.51	85.01	54.2	23.21		3.19	2	1	0	0	1	0	1	0	0	1	0	1	1	1	0	1	0	0	0	1	0	0	0	0	0	0	0	1	0	0	0	0	0	0	0		0	0			0	1
308	59	31.22	100.93	56	56		3.8	3	2	0	1	0	0	1	0	0	0	0	0	1	1	0	0	0	0	0	1	0	1	0	0	0	0	0	1	0	1	0	0	1	0	0		0	0			0	0
313	52	30.12	81.57	58.6	26.87		2.81	2	1	0	1	1	0	0	0	1	1	1	1	1	1	0	0	0	0	0	0	0	1	0	0	0	0	0	1	0	0	0	0	0	0	0		0	0			0	0
315	59	30.12	90.9	53.2	10.95		3.48	1	1	0	1	1	0	1	0	0	0	0	1	1	1	0	1	0	0	0	1	0	0	0	0	0	0	0	0	0	0	0	0	0	0	0		0	0			0	0
316	49	28.28	94.02	52.9	29.45		2.81	1	1	0	1	1	1	0	0	0	0	0	1	1	1	0	1	0	0	0	1	0	0	0	0	0	0	0	1	0	0	0	0	0	0	0		0	0			0	0
317	62	20.94	60.84	64.2	22.67		3.36	1	1	0	0	1	0	0	0	0	0	0	1	1	1	0	1	0	0	0	0	0	1	0	0	0	0	0	1	0	0	0	0	0	0	0		0	0			0	0
319	56	29.38	126.95	64	21.06		3.81	1	1	0	1	0	1	0	0	1	0	0	1	1	1	0	0	0	0	0	1	0	0	0	0	0	0	0	1	0	0	0	0	0	0	0		0	0			0	0
321	63	32.32	124.13	51.8	76		3.1	2	2	0	1	0	1	0	0	0	1	0	0	1	1	0	1	0	1	1	1	1	0	0	0	0	0	0	1	0	0	0	0	0	0	0		0	0			0	0
324	57	28.28	95.6	54.3	31.49		2.78	2	1	0	1	1	1	0	0	1	1	0	1	0	1	0	1	0	0	0	1	0	0	0	0	0	0	0	1	0	0	0	0	0	0	0		0	0			0	0
325	59	30.85	92.81	58	18.25		3.55	1	1	0	1	1	0	0	0	1	0	0	0	1	1	0	1	0	0	0	1	0	0	0	0	0	0	0	0	0	0	0	0	0	0	0		0	0			0	0
327	70	26.45	89.11	63.5	74		3.2	2	2	0	1	0	0	0	0	1	0	0	1	1	1	0	1	0	0	0	0	1	1	0	0	0	0	0	1	0	1	0	0	0	0	1		0	0			0	0
330	49	27.55	122.43	46.4	27.46		2.75	1	1	0	1	1	0	0	0	1	0	0	1	1	1	0	0	0	0	0	0	1	0	0	0	0	0	0	1	0	0	0	0	0	0	0		0	0			0	0
332	59	29.38	91.97	59.2	27.24		2.37	1	1	0	1	1	1	0	0	1	0	0	0	1	1	0	1	0	0	0	1	0	0	0	0	0	0	0	1	0	0	0	0	0	0	0		0	0			0	0
333	71	27.55	115.59	61.7	13.46		2.9	2	1	0	1	1	1	0	0	0	1	0	0	1	1	0	0	0	0	0	0	0	1	0	0	0	0	0	0	0	0	0	0	0	0	0		0	0			0	0
334	78	21.67	78.42	49.9	20.8		2.45	1	1	0	0	1	0	0	0	1	0	0	0	1	1	0	1	0	0	0	1	0	0	0	0	0	0	0	1	0	0	0	0	0	0	0		0	0			0	0
335	59	32.32	123.61	46.1	28.09		3.69	1	1	0	1	1	1	0	0	1	0	0	1	1	1	0	0	0	0	0	1	0	0	0	0	0	0	0	1	0	0	0	0	0	0	0		0	0			0	0
336	58	27.92	46.87	41.8	21.92		3.03	1	1	0	1	1	1	0	0	0	0	0	0	1	1	0	1	0	0	0	0	0	1	0	0	0	0	0	1	0	1	0	0	0	0	1		0	0			0	0
339	52	30.12	104.46	62	28.97		2.46	2	1	0	1	1	1	0	0	0	0	0	0	1	1	0	1	0	0	0	1	0	0	0	0	0	0	0	1	0	0	0	0	0	0	0		0	0			0	0
340	62	30.85	78.67	47.1	27.07		3.26	1	1	0	1	1	0	1	0	0	0	0	0	1	0	1	1	0	0	0	1	0	0	0	0	0	0	0	1	0	1	0	0	1	0	0		0	0			0	0
341	52	31.96	104.01	46.3	15.41		3.44	2	1	0	1	1	1	0	0	1	0	0	0	1	1	0	0	0	0	0	1	0	0	0	0	0	0	0	1	0	0	0	0	0	0	0		0	0			0	0
343	63	33.43	88.91	57.9	124		2.82	3	3	0	1	1	0	0	0	0	1	0	0	1	1	0	1	0	0	0	1	1	1	0	0	0	0	0	1	0	0	0	0	0	0	0		0	0			0	0
344	61	29.75	84.22	64.1	13.8		3.16	2	1	0	1	1	1	0	0	1	0	0	0	1	1	0	1	0	0	0	1	0	0	0	0	0	0	0	0	0	0	0	0	0	0	0		0	0			0	0
346	50	24.61	40.72	41.1	11.66		2.6	2	1	0	1	0	0	1	0	0	0	0	0	1	1	0	0	0	0	0	1	0	0	0	0	0	0	0	0	0	0	0	0	0	0	0		0	0			0	0
347	52	20.94	89.19	46.2	26.77		2.58	1	1	0	0	0	0	1	0	1	0	0	0	1	1	0	1	0	0	0	1	0	0	0	0	0	0	0	1	0	0	0	0	0	0	0		0	0			0	0
348	56	31.22	115.05	46.6	16.41		3.01	1	1	0	1	0	0	0	0	1	0	0	1	1	1	0	1	0	0	0	1	0	0	0	0	0	0	0	1	0	0	0	0	0	0	0		0	0			0	0
349	73	23.14	22.65	37.9	35.26		2.56	1	1	0	0	1	0	0	0	1	1	1	1	1	1	0	1	0	0	0	1	0	0	0	0	0	0	0	1	0	0	0	0	0	0	0		0	0			0	0
350	52	24.61	50.56	45.1	106		3.3	3	3	0	1	0	0	0	0	1	0	0	0	1	1	0	1	0	0	0	1	1	1	0	0	0	0	0	1	0	0	0	0	0	0	0		0	0			0	0
353	51	29.38	113.6	44.5	13.49		3.49	2	1	0	1	0	0	0	0	0	0	0	0	1	1	0	0	0	0	0	1	0	0	0	0	0	0	0	1	0	0	0	0	0	0	0		0	0			0	0
354	40	31.22	87.14	58.4	24.55		2.94	1	1	0	1	1	0	0	0	0	0	0	1	1	1	0	1	0	0	0	1	0	0	0	0	0	0	0	1	0	0	0	0	0	0	0		0	0			0	0
358	54	23.14	57.91	53.4	26.62		3	2	1	0	1	1	1	0	0	1	0	0	0	1	0	0	0	0	0	0	0	0	1	0	0	0	0	0	1	0	0	0	0	0	0	0		0	0			0	0
359	78	30.49	111.9	58	22.66		2.9	1	1	0	1	1	0	0	1	1	1	0	0	1	1	0	1	0	0	0	0	1	0	0	0	0	0	0	1	0	0	0	0	0	0	0		0	0			0	0
360	56	34.16	42.08	51.1	19.81		2.74	1	1	0	1	1	1	0	0	1	0	0	1	1	1	0	0	0	0	0	0	1	0	0	0	0	0	0	0	0	0	0	0	0	0	0		0	0			0	0
362	63	20.2	20.73	42.6	73		3.16	2	2	0	0	1	0	0	0	1	0	0	0	1	1	0	1	0	0	0	1	0	1	0	0	0	0	0	1	0	0	0	0	0	0	0		0	1			0	0
363	52	23.51	66.02	53.7	44		2.78	2	2	0	0	1	0	1	0	0	0	0	0	1	1	0	1	0	0	0	1	0	1	0	0	0	0	0	1	0	0	0	0	0	0	0		0	0			0	0
364	70	25.34	54.93	46.3	66		2.49	2	2	0	1	1	0	1	0	1	1	0	1	1	1	0	1	0	0	0	1	0	1	0	0	0	0	0	1	0	0	0	0	0	0	0		0	0			0	0
367	54	31.59	93.75	59.8	23.49		3.37	1	1	0	1	1	0	1	0	1	1	1	0	1	1	1	1	1	0	0	1	0	0	0	0	0	0	0	1	0	0	0	0	0	0	0		0	0			0	0
369	77	31.22	105.64	61.7	71		3.83	3	2	0	1	1	0	0	0	0	0	0	1	1	1	0	1	0	0	0	1	1	0	0	0	0	0	0	1	0	1	0	0	0	0	1		0	0			0	0
370	70	29.75	37.42	53.2	66		2.52	3	2	0	1	1	1	1	0	1	0	0	1	1	1	0	1	0	0	0	1	1	0	0	0	0	0	0	1	0	0	0	0	0	0	0		0	0			0	0
371	64	27.18	106.45	61.5	26.41		2.86	1	1	0	1	1	0	0	0	0	0	0	1	1	1	0	1	0	0	0	0	0	1	0	0	0	0	0	1	0	0	0	0	0	0	0		0	0			0	0
372	44	26.08	83.63	60.8	16.88		3.65	1	1	0	1	1	0	0	0	1	0	0	1	1	1	0	1	0	0	0	1	0	0	0	0	0	0	0	1	0	0	0	0	0	0	0		0	0			0	0
373	52	30.12	128.91	55.9	62		2.56	3	2	0	1	1	1	0	0	1	1	1	0	1	1	1	1	1	0	0	1	0	1	0	0	0	0	0	1	0	0	0	0	0	0	0		0	0			0	0
374	60	22.04	102.36	64.9	18.83		3.4	1	1	0	0	1	0	0	0	0	0	0	0	1	1	0	1	0	0	0	0	0	1	0	0	0	0	0	0	0	0	0	0	0	0	0		0	0			0	0
377	55	24.98	98.56	48.5	25		3.03	2	1	0	1	1	1	0	0	1	1	1	1	1	1	0	0	0	1	0	1	0	0	0	0	0	0	0	1	0	1	0	0	0	1	1		1	0			0	1
378	54	23.51	36.96	44.1	29.98		2.55	2	1	0	0	1	0	0	0	1	1	1	1	1	1	0	1	0	0	0	0	1	0	0	0	0	0	0	1	0	0	0	0	0	0	0		0	0			0	0
380	51	27.92	92.07	65.8	15.02		3.95	1	1	0	1	1	0	0	0	0	0	0	0	1	1	0	0	0	0	0	1	0	0	0	0	0	0	0	0	0	0	0	0	0	0	0		0	0			0	0
381	62	31.59	88.97	60.4	17.08		2.98	3	1	0	1	0	1	0	1	1	1	0	0	1	1	0	1	0	0	0	1	0	0	0	0	0	0	0	1	0	0	0	0	0	0	0		0	0			0	0
382	49	21.67	68.07	51.5	12.61		3.17	1	1	0	0	0	0	0	1	1	0	0	0	1	1	0	1	0	0	0	1	0	0	0	0	0	0	0	0	0	0	0	0	0	0	0		0	0			0	0
385	62	31.22	83.35	47.3	17.52		3.22	2	1	0	1	0	1	0	1	0	0	0	0	1	1	0	0	0	0	0	0	0	1	0	0	0	0	0	0	0	0	0	0	0	0	0		0	0			0	0
386	57	27.92	39.86	46.7	16.53		2.48	2	1	0	1	1	1	0	0	1	0	0	1	1	1	0	1	0	0	0	1	0	0	0	0	0	0	0	1	0	0	0	0	0	0	0		0	0			0	0
387	71	19.83	62.89	62.4	16.96		3.23	2	1	0	0	1	0	0	0	0	1	0	0	1	0	1	1	0	0	0	1	0	0	0	0	0	0	0	1	0	0	0	0	0	0	0		0	0			0	0
389	47	30.85	110.18	46.3	6.36		2.7	1	1	0	1	0	0	0	0	1	0	0	0	1	0	0	1	0	0	0	0	0	1	0	0	0	0	0	0	0	0	0	0	0	0	0		0	0			0	0
390	46	19.47	76.33	58.4	32.43		3.61	1	1	0	0	0	0	0	0	0	0	0	0	1	1	0	1	0	0	0	1	0	0	0	0	0	0	0	1	0	0	0	0	0	0	0		0	0			0	0
391	53	29.38	95.35	64.1	65		2.7	3	2	0	1	1	0	0	0	0	0	0	0	1	1	0	1	0	0	0	0	1	1	0	0	0	0	0	1	0	1	0	0	0	1	1		0	0			0	0
392	62	26.81	101.37	37.9	25.55		2.41	1	1	0	1	0	1	0	0	1	1	1	0	1	1	0	1	0	0	0	0	0	1	0	0	0	0	0	1	0	0	0	0	0	0	0		0	0			0	0
394	64	25.34	96.65	54.5	32.35		3.6	2	1	0	1	0	0	0	0	0	1	1	0	1	1	0	1	1	0	0	0	0	1	0	0	0	0	0	1	0	0	0	0	0	0	0		0	0			0	0
395	75	20.2	62.82	56.4	19.76		2.51	2	1	0	0	1	0	0	0	1	0	0	0	1	1	0	1	0	0	0	0	1	0	0	0	0	0	0	0	0	0	0	0	0	0	0		0	0			0	0
397	63	22.04	127.54	52.9	17.24		3.54	1	1	0	1	0	1	0	0	1	0	0	1	1	1	0	1	0	0	0	1	0	0	0	0	0	0	0	1	0	0	0	0	0	0	0		0	0			0	0
398	58	24.98	53.65	46.5	16.33		2.97	1	1	0	1	1	0	0	0	0	0	0	0	1	1	0	1	0	0	0	1	0	0	0	0	0	0	0	0	0	0	0	0	0	0	0		0	0			0	0
405	51	33.43	41.85	51.6	14.86		2.87	1	1	0	1	1	1	0	0	1	0	0	0	1	1	0	1	0	0	0	0	1	0	0	0	0	0	0	0	0	0	0	0	0	0	0		0	0			0	0
406	58	26.81	91.21	41.5	13.06		3.18	1	1	0	1	1	0	0	0	0	0	0	0	1	1	0	1	0	0	0	0	1	0	0	0	0	0	0	0	0	0	0	0	0	0	0		0	0			0	0
409	58	20.94	39.51	52.9	14.8		2.65	1	1	0	0	1	0	0	0	1	0	0	0	1	1	0	0	0	0	0	1	0	0	0	0	0	0	0	1	0	0	0	0	0	0	0		0	0			0	0
413	73	25.71	115.73	55.7	19.9		3.8	2	1	0	1	0	1	0	1	1	0	0	1	1	1	0	0	0	0	0	0	0	1	0	0	0	0	0	0	0	0	0	0	0	0	0		0	0			0	0
416	75	27.55	46.08	43.2	14.06		3.27	1	1	0	1	1	1	0	0	1	0	0	1	1	1	0	1	0	0	0	0	0	1	0	0	0	0	0	1	0	1	0	0	0	0	1		0	0			0	0
417	56	27.18	82.5	58.4	41		3.52	1	2	0	1	1	1	0	0	1	0	0	1	1	1	0	1	0	0	0	1	1	0	0	0	0	0	0	1	0	0	0	0	0	0	0		0	0			0	0
420	63	27.92	98.75	49.2	11.19		3.16	1	1	0	1	1	0	0	0	0	0	0	0	1	1	0	1	0	0	0	1	0	0	0	0	0	0	0	0	0	0	0	0	0	0	0		0	0			0	0
423	56	29.75	108.22	50.9	20.33		2.71	1	1	0	1	0	0	1	1	0	0	0	1	1	1	0	1	0	0	0	0	1	0	0	0	0	0	0	1	0	0	0	0	0	0	0		0	0			0	0
424	49	25.71	104.38	60.2	12.98		2.61	1	1	0	1	1	1	0	0	1	0	0	0	1	1	0	1	0	0	0	0	0	1	0	0	0	0	0	1	0	1	0	0	0	1	1		0	0			0	0
425	64	28.65	131.21	65.4	96.3		2.46	2	2	0	1	1	0	0	1	0	1	1	0	1	1	0	0	0	0	0	1	0	1	0	0	0	0	0	1	0	0	0	0	0	0	0		0	0			0	0
426	71	27.55	26.87	50.6	74		3	2	2	0	1	1	1	0	0	1	0	0	0	1	1	0	1	0	0	0	1	1	0	0	0	0	0	0	1	0	0	0	0	0	0	0		0	0			0	0
430	53	30.85	91.12	65.4	60		3.11	2	2	0	1	1	1	0	0	0	0	0	0	1	0	0	0	0	0	0	1	0	1	0	0	0	0	0	1	0	0	0	0	0	0	0		0	0			0	0
431	74	20.2	72.86	54	64		3.62	2	2	0	0	1	0	1	0	1	0	0	0	1	1	0	1	0	0	0	0	1	1	0	0	0	0	0	1	0	0	0	0	0	0	0		0	0			0	0
432	59	23.88	111.66	49.4	53		3.59	3	2	0	1	1	1	0	0	1	0	0	0	1	0	0	1	0	0	0	1	1	0	0	0	0	0	0	1	0	0	0	0	0	0	0		0	0			0	0
433	77	20.57	39.51	53.8	18.44		2.53	2	1	0	0	1	0	0	0	1	0	0	0	1	1	0	1	0	0	0	0	0	1	0	0	0	0	0	1	0	0	0	0	0	0	0		0	0			0	0
434	58	26.45	78.23	52.7	73		2.72	3	2	0	1	1	0	0	0	1	1	1	0	1	1	0	1	0	0	0	1	0	1	0	0	0	0	0	1	0	0	0	0	0	0	0		0	0			0	0
436	47	22.77	87.71	38.5	55		2.76	3	2	0	1	1	0	1	0	1	1	0	1	1	1	0	1	0	1	1	1	0	1	0	0	0	0	0	1	0	0	0	0	0	0	0		0	0			0	0
438	56	26.08	57.72	60.1	21.28		2.86	1	1	0	1	0	0	0	0	1	0	0	0	1	1	0	1	0	0	0	1	0	0	0	0	0	0	0	1	0	0	0	0	0	0	0		0	0			0	0
439	61	29.38	89.03	57.3	15.8		3.65	1	1	0	1	1	1	0	0	1	0	0	0	1	1	0	1	0	0	0	1	0	0	0	0	0	0	0	0	0	0	0	0	0	0	0		0	0			0	0
441	63	23.88	85.53	51.6	19.75		3.16	1	1	0	1	0	1	0	0	0	0	0	1	1	1	0	1	0	0	0	0	0	1	0	0	0	0	0	0	0	0	0	0	0	0	0		0	0			0	0
442	64	30.49	121.35	64.9	65		2.5	2	2	0	1	1	1	0	0	1	1	1	0	1	1	0	1	0	0	0	1	1	0	0	0	0	0	0	1	0	0	0	0	0	0	0		0	0			0	0
443	60	21.3	87.92	53.6	10.72		2.6	1	1	0	0	0	0	0	0	1	0	0	1	1	1	0	1	0	0	0	1	0	0	0	0	0	0	0	0	0	0	0	0	0	0	0		0	0			0	0
444	62	27.18	73.19	50.8	100		3	2	2	0	1	1	0	0	1	0	1	0	0	1	1	0	1	0	0	0	1	1	0	0	0	0	0	0	1	0	1	0	0	1	0	0		0	0			0	0
445	47	32.32	106.2	52.2	62		2.25	3	2	0	1	0	0	0	1	1	1	0	0	1	1	0	1	0	1	1	1	1	0	0	0	0	0	0	1	0	0	0	0	0	0	0		0	0			0	0
446	65	27.55	98.27	48.1	23.45		3.06	1	1	0	1	1	1	0	1	0	0	0	0	1	1	0	1	0	0	0	1	0	0	0	0	0	0	0	1	0	0	0	0	0	0	0		0	0			0	0
447	72	18.73	79.42	64.9	58		2.72	3	2	0	0	1	0	0	0	1	1	0	1	1	1	0	1	0	0	0	1	0	1	0	0	0	0	0	1	0	1	0	0	0	0	1		0	0			0	0
448	55	27.55	111.85	63.5	21.22		3.28	1	1	0	1	1	0	0	0	1	0	0	1	1	1	0	1	0	0	0	1	0	0	0	0	0	0	0	1	0	0	0	0	0	0	0		0	0			0	0
449	75	23.88	53.73	54.2	67		2.73	3	2	0	0	1	0	0	0	1	0	0	0	1	1	0	1	0	1	1	1	1	0	0	0	0	0	0	1	0	0	0	0	0	0	0		0	0			0	0
450	57	27.55	84.56	51.1	18.54		3.53	1	1	0	1	1	1	0	0	0	0	0	0	1	1	0	0	0	0	0	0	1	0	0	0	0	0	0	0	0	0	0	0	0	0	0		0	0			0	0
452	46	21.67	43.44	36.9	18.2		3.47	1	1	0	0	0	0	0	0	1	0	0	0	1	1	0	1	0	0	0	0	0	1	0	0	0	0	0	0	0	0	0	0	0	0	0		0	0			0	0
453	57	31.22	92.01	61.5	20.87		3.22	2	1	0	1	1	1	1	0	0	0	0	1	1	1	0	0	0	0	0	0	0	1	0	0	0	0	0	1	0	0	0	0	0	0	0		0	0			0	0
454	51	20.2	89.97	47.5	21.23		3.19	1	1	0	0	1	0	0	0	1	0	0	0	1	1	0	1	0	0	0	0	0	1	0	0	0	0	0	1	0	0	0	0	0	0	0		0	0			0	0
456	53	22.41	66.71	47.4	11.57		3.14	1	1	0	0	0	0	0	0	1	0	0	0	1	1	0	0	0	0	0	0	0	1	0	0	0	0	0	1	0	0	0	0	0	0	0		0	0			0	0
457	61	33.43	121.7	55.4	90		2.8	2	2	0	1	1	0	0	0	1	1	0	1	1	1	0	1	0	0	0	1	1	0	0	0	0	0	0	1	0	0	0	0	0	0	0		0	0			0	0
458	77	27.55	106.48	58.9	23.16		3.23	2	1	0	1	1	0	0	0	1	1	0	1	1	1	0	0	0	0	0	0	0	1	0	0	0	0	0	1	0	0	0	0	0	0	0		0	0			0	0
461	51	27.55	106.42	61.1	27.76		4.03	2	1	0	1	1	0	0	0	1	0	0	1	1	1	0	0	0	0	0	0	1	0	0	0	0	0	0	1	0	0	0	0	0	0	0		0	0			0	0
462	73	24.61	127.73	53.7	19.75		3.58	1	1	0	1	1	0	0	0	1	0	0	0	1	1	0	1	0	0	0	1	0	0	0	0	0	0	0	0	0	0	0	0	0	0	0		0	0			0	0
465	57	28.28	76.56	53.1	15.12		2.78	2	1	0	1	0	0	1	0	0	0	0	1	1	1	0	1	0	0	0	1	0	0	0	0	0	0	0	1	0	0	0	0	0	0	0		0	0			0	0
466	70	23.51	73.53	43.1	17.48		3.09	2	1	0	1	1	0	0	0	0	0	0	1	1	1	0	1	0	0	0	0	0	1	0	0	0	0	0	1	0	0	0	0	0	0	0		0	0			0	0
469	51	31.22	90.92	54.5	27		3.19	1	1	0	1	0	0	0	0	0	0	0	0	1	1	0	1	0	1	0	1	0	0	0	0	0	0	0	1	0	0	0	0	0	0	0		0	0			0	0
470	71	22.04	69.42	61.1	16.19		3.34	1	1	0	0	0	0	0	0	0	0	0	0	1	1	0	1	0	0	0	0	0	1	0	0	0	0	0	0	0	0	0	0	0	0	0		0	0			0	0
473	64	27.92	96.39	64.9	77		2.95	3	2	0	1	1	0	1	0	1	0	0	0	1	1	0	0	0	0	0	1	0	1	0	0	0	0	0	1	0	0	0	0	0	0	0		0	0			0	0
476	51	21.3	39.74	45.4	15.65		2.7	1	1	0	0	1	0	0	0	1	0	0	0	1	1	0	1	0	0	0	1	0	0	0	0	0	0	0	0	0	0	0	0	0	0	0		0	0			0	0
477	53	26.08	123.13	54.2	48		3.8	3	2	0	1	0	1	1	0	1	0	0	1	1	1	0	1	0	0	0	1	0	1	0	0	0	0	0	0	0	0	0	0	0	0	0		0	0			0	0
478	54	29.38	43.67	36.8	67		2.42	3	2	0	1	1	1	0	0	0	1	1	0	1	1	0	1	0	1	1	1	1	0	0	0	0	0	0	1	0	0	0	0	0	0	0		0	0			0	0
481	47	31.96	107.6	47.9	70		2.52	3	2	0	1	1	1	0	0	0	1	0	0	1	1	0	1	0	1	1	1	1	0	0	0	0	0	0	1	0	0	0	0	0	0	0		0	0			0	0
482	75	21.3	74.1	59.9	79		2.31	3	2	0	1	1	0	0	0	1	1	1	0	1	1	0	1	0	0	0	1	0	1	0	0	0	0	0	1	0	0	0	0	0	0	0		1	1			1	1
484	72	20.94	83.98	60.4	24.74		2.82	2	1	0	0	1	0	0	0	1	0	0	0	1	1	0	1	0	0	0	0	1	0	0	0	0	0	0	1	0	0	0	0	0	0	0		0	0			0	0
485	52	26.81	127.32	48.2	62		2.44	3	2	0	1	0	1	0	0	0	0	0	0	1	1	1	1	0	1	1	1	0	1	0	0	0	0	0	1	0	0	0	0	0	0	0		0	0			0	0
486	72	23.14	85.21	51	11.89		2.99	2	1	0	0	1	0	0	0	0	0	0	0	1	1	0	0	0	0	0	1	0	0	0	0	0	0	0	0	0	0	0	0	0	0	0		0	0			0	0
488	57	27.18	113.71	55.8	20.84		2.91	1	1	0	1	1	1	0	0	1	0	0	0	1	1	0	0	0	0	0	0	0	1	0	0	0	0	0	1	0	0	0	0	0	0	0		0	0			0	0
489	72	19.83	45.14	36.5	24.58		2.66	2	1	0	0	1	0	0	0	0	0	0	0	1	1	0	1	0	0	0	1	0	0	0	0	0	0	0	1	0	0	0	0	0	0	0		0	0			0	1
490	46	33.79	84.38	60.3	21.55		2.85	1	1	0	1	0	0	0	0	1	0	0	1	1	1	0	1	0	0	0	1	0	0	0	0	0	0	0	1	0	0	0	0	0	0	0		0	0			0	0
491	55	19.1	70.13	61.5	31		2.68	2	1	0	0	1	0	0	0	0	1	1	1	1	1	0	1	0	1	0	1	0	0	0	0	0	0	0	1	0	0	0	0	0	0	0		0	0			0	0
493	57	23.14	110.86	54.7	59		2.7	3	2	0	1	1	0	0	0	0	1	0	0	1	1	0	0	0	0	0	1	0	1	0	0	0	0	0	1	0	0	0	0	0	0	0		0	0			0	0
498	63	27.18	59.91	52.3	29.56		2.98	1	1	0	1	1	0	0	0	0	1	0	0	1	1	0	0	0	0	0	1	0	0	0	0	0	0	0	1	0	0	0	0	0	0	0		0	0			0	0
499	71	22.77	70.71	57.8	28.35		2.84	1	1	0	0	0	0	0	0	1	0	0	0	1	1	0	1	0	0	0	1	0	0	0	0	0	0	0	1	0	0	0	0	0	0	0		0	0			0	0
500	53	29.75	120.45	61	13.15		2.52	1	1	0	1	1	1	0	0	0	0	0	0	0	1	0	0	0	0	0	1	0	0	0	0	0	0	0	1	0	0	0	0	0	0	0		0	0			0	0
501	51	29.75	109.65	56.1	27.36		3.74	1	1	0	1	1	0	0	0	1	0	0	0	1	1	0	1	0	0	0	1	0	0	0	0	0	0	0	1	0	0	0	0	0	0	0		0	0			0	0
503	51	26.08	39.05	48.9	11.74		2.66	2	1	0	1	1	0	0	0	0	1	0	0	1	1	0	0	0	0	0	0	0	1	0	0	0	0	0	0	0	0	0	0	0	0	0		0	0			0	0
506	56	28.65	124.5	58.4	17.84		2.56	1	1	0	1	1	1	0	0	0	1	0	0	1	1	0	0	0	0	0	0	1	0	0	0	0	0	0	0	0	0	0	0	0	0	0		0	0			0	0
507	65	23.51	69.44	57.4	33.44		2.75	1	1	0	0	1	0	0	0	1	1	1	0	1	1	0	1	0	0	0	0	0	1	0	0	0	0	0	1	0	0	0	0	0	0	0		0	0			0	0
508	63	28.65	86.48	61.2	25.75		2.76	2	1	0	1	1	1	0	0	1	1	0	0	1	1	0	1	0	0	0	0	0	1	0	0	0	0	0	1	0	0	0	0	0	0	0		0	0			0	0
509	53	27.55	93.37	59.9	23.57		3.84	1	1	0	1	1	0	0	0	1	0	0	0	1	1	0	0	0	0	0	1	0	0	0	0	0	0	0	1	0	0	0	0	0	0	0		0	0			0	0
512	64	25.34	91.19	47.4	18.68		3.4	1	1	0	1	1	0	1	0	1	0	0	0	1	1	0	0	0	0	0	1	0	0	0	0	0	0	0	0	0	0	0	0	0	0	0		0	0			0	0
513	54	26.81	86.3	52	19.99		3.74	1	1	0	1	1	1	1	0	0	0	0	0	0	1	0	0	0	0	0	1	0	0	0	0	0	0	0	0	0	0	0	0	0	0	0		0	0			0	0
515	72	28.65	92.1	60.8	15.87		3.81	1	1	0	1	1	0	0	0	0	0	0	1	1	1	0	1	0	0	0	0	0	1	0	0	0	0	0	1	0	0	0	0	0	0	0		0	0			0	0
516	60	27.92	66.69	44.8	16.11		3.03	1	1	0	1	1	1	0	0	0	0	0	0	1	1	0	0	0	0	0	1	0	0	0	0	0	0	0	1	0	0	0	0	0	0	0		0	0			0	0
517	70	33.43	95.87	57.2	27.34		2.77	2	1	0	1	1	1	0	0	0	1	0	1	1	1	0	1	0	0	0	0	0	1	0	0	0	0	0	1	0	0	0	0	0	0	0		0	0			0	0
520	52	30.85	39.74	49.5	21.13		2.76	1	1	0	1	1	0	0	0	0	0	0	0	1	1	0	0	0	0	0	1	0	0	0	0	0	0	0	1	0	0	0	0	0	0	0		0	0			0	0
521	60	29.02	104.17	55.3	15.8		2.82	1	1	0	1	1	1	0	0	1	0	0	1	1	1	0	1	1	0	0	1	0	0	0	0	0	0	0	1	0	0	0	0	0	0	0		0	0			0	0
522	53	28.65	96.38	58.3	19.74		3.28	1	1	0	1	1	0	0	0	1	0	0	0	1	1	0	0	0	0	0	1	0	0	0	0	0	0	0	0	0	0	0	0	0	0	0		0	0			0	0
523	65	28.65	75.57	59.4	15.91		2.98	2	1	0	1	1	1	0	0	0	1	0	0	1	1	0	0	0	0	0	1	0	0	0	0	0	0	0	0	0	0	0	0	0	0	0		0	0			0	0
524	57	27.18	78.24	49.8	15.69		2.25	2	1	0	1	0	0	1	0	1	1	1	0	1	1	0	0	0	0	0	0	1	0	0	0	0	0	0	1	0	0	0	0	0	0	0		0	0			0	0
525	52	19.47	80.11	52.7	48		3.39	2	2	0	0	1	0	0	0	0	0	0	0	1	1	0	1	0	0	0	1	0	1	0	0	0	0	0	1	0	0	0	0	0	0	0		0	0			0	0
530	58	22.77	78.5	65.4	22.74		2.79	1	1	0	0	1	0	0	0	0	0	0	0	1	1	0	1	0	0	0	1	0	0	0	0	0	0	0	1	0	0	0	0	0	0	0		0	0			0	0
532	74	19.1	75.58	51.1	63		2.46	2	2	0	0	1	0	0	0	1	0	0	0	1	1	0	0	0	0	0	1	0	1	0	0	0	0	0	1	0	0	0	0	0	0	0		0	0			0	0
533	60	24.61	133.21	50.2	24.78		3.01	1	1	0	1	1	0	0	0	1	0	0	0	1	1	0	0	0	0	0	1	0	0	0	0	0	0	0	1	0	1	0	0	0	0	1		0	0			0	0
537	75	23.88	79.71	62.2	103		2.51	3	3	0	1	0	0	0	0	0	1	1	0	1	1	0	0	0	0	0	1	1	1	0	0	0	0	0	1	0	1	0	0	0	0	1		0	0			0	0
540	57	31.96	89.12	56	17.44		3.6	1	1	0	1	1	1	1	0	0	0	0	0	1	1	0	1	0	0	0	0	1	0	0	0	0	0	0	0	0	0	0	0	0	0	0		0	0			0	0
542	74	27.18	85.79	61.9	24.34		2.73	2	1	0	1	1	1	0	0	1	1	0	1	1	1	0	1	0	0	0	0	0	1	0	0	0	0	0	1	0	0	0	0	0	0	0		0	0			0	0
543	75	29.38	96.74	62.3	17.18		2.97	1	1	0	1	1	1	0	0	1	0	0	0	1	1	0	0	0	0	0	0	0	1	0	0	0	0	0	0	0	0	0	0	0	0	0		0	0			0	0
546	41	24.61	101.08	61.7	16.55		3.22	1	1	0	1	1	0	1	0	1	0	0	1	1	1	0	1	0	0	0	1	0	0	0	0	0	0	0	1	0	0	0	0	0	0	0		0	0			0	0
548	70	27.55	98.22	50.6	20.76		3.61	2	1	0	1	1	0	1	0	0	0	0	0	1	1	0	1	0	0	0	1	0	0	0	0	0	0	0	1	0	0	0	0	0	0	0		0	0			0	0
549	73	19.1	72.35	55.6	19.81		3.07	2	1	0	0	1	0	1	0	1	1	1	0	1	1	0	1	0	0	0	0	1	0	0	0	0	0	0	1	0	0	0	0	0	0	0		0	0			0	0
551	58	26.08	51.24	42.2	18.93		3.09	1	1	0	1	1	0	0	0	1	0	0	1	1	1	0	1	0	0	0	1	0	0	0	0	0	0	0	1	0	0	0	0	0	0	0		0	0			0	0
556	72	20.94	77.55	51.6	18.32		3.81	1	1	0	0	1	0	0	0	1	0	0	0	1	1	0	1	0	0	0	0	0	1	0	0	0	0	0	0	0	0	0	0	0	0	0		0	0			0	0
557	75	27.18	95.91	50.2	41		2.41	2	2	0	1	1	0	0	0	1	0	0	1	0	1	0	0	0	0	0	1	1	0	0	0	0	0	0	0	0	0	0	0	0	0	0		0	0			0	0
558	76	30.49	20.01	37.8	67		2.56	3	2	0	1	1	1	0	1	1	1	1	0	1	1	0	1	0	0	0	1	0	1	0	0	0	0	0	1	0	0	0	0	0	0	0		1	0			0	1
561	63	23.14	97.49	50.3	16.93		2.98	1	1	0	0	1	0	0	0	1	0	0	0	1	1	0	1	0	0	0	0	0	1	0	0	0	0	0	1	0	0	0	0	0	0	0		0	0			0	0
564	56	32.69	97.93	51.3	29.49		3.41	1	1	0	1	0	0	0	0	1	0	0	0	1	1	0	1	0	0	0	1	0	0	0	0	0	0	0	1	0	0	0	0	0	0	0		0	0			0	0
565	54	25.71	44.21	59.2	14.13		2.93	1	1	0	1	1	1	0	0	0	0	0	1	1	1	0	0	0	0	0	0	1	0	0	0	0	0	0	1	0	0	0	0	0	0	0		0	0			0	0
566	64	29.38	122.21	64.1	30.89		3.21	1	1	0	1	1	1	0	0	0	0	0	0	1	1	0	1	0	0	0	1	0	0	0	0	0	0	0	1	0	1	0	0	0	1	1		0	0			0	0
567	73	19.47	68.25	61.3	22.68		3.41	1	1	0	0	1	0	0	1	1	0	0	0	1	1	0	0	0	0	0	1	0	0	0	0	0	0	0	1	0	0	0	0	0	0	0		0	0			0	0
568	58	21.67	97.91	58.1	16.98		2.38	3	1	0	1	1	1	0	0	0	1	0	1	1	1	0	0	0	0	0	1	0	0	0	0	0	0	0	1	0	0	0	0	0	0	0		0	0			0	0
569	50	27.55	115.16	65.1	15.9		3.08	2	1	0	1	1	0	0	0	1	1	0	0	1	1	0	1	0	0	0	0	0	1	0	0	0	0	0	1	0	0	0	0	0	0	0		0	0			0	0
570	54	29.02	86.3	62.1	108		2.32	3	3	0	1	1	0	0	1	1	1	1	1	1	1	0	0	0	0	0	1	1	1	0	0	0	0	0	1	0	0	0	0	0	0	0		0	0			0	0
574	52	29.02	109.21	51.9	71		2.88	3	3	0	1	1	0	0	0	0	0	0	0	1	1	0	0	0	0	0	1	1	1	0	0	0	0	0	1	0	0	0	0	0	0	0		0	0			0	0
575	72	24.24	90.2	51.9	19		2.88	2	1	0	1	1	0	0	0	0	1	0	0	1	1	0	1	0	1	0	1	0	0	0	0	0	0	0	1	0	0	0	0	0	0	0		0	0			0	0
576	71	21.67	54.69	61.4	90		2.56	2	2	1	0	1	1	0	1	1	1	0	0	1	1	0	1	1	1	0	1	0	1	0	0	1	0	0	1	0	0	0	0	0	0	0		0	1			0	0
577	58	28.65	114.22	61.7	17.33		3.95	1	1	0	1	0	1	0	0	0	0	0	0	1	1	0	1	0	0	0	1	0	0	0	0	0	0	0	0	0	0	0	0	0	0	0		0	0			0	0
578	76	23.88	34.06	48.9	97		2.29	2	2	0	1	1	1	0	0	0	0	0	1	1	1	0	1	0	0	0	0	1	1	0	0	0	0	0	1	0	0	0	0	0	0	0		0	1			0	0
579	65	24.98	66.87	47.4	16.9		2.96	2	1	0	0	0	0	1	0	0	1	0	0	1	1	0	0	0	0	0	0	1	0	0	0	0	0	0	1	0	0	0	0	0	0	0		0	0			0	1
580	58	27.55	100.99	46.4	85		2.49	3	3	0	1	0	0	1	0	0	1	0	0	1	1	0	0	0	0	0	1	1	1	0	0	0	0	0	1	0	0	0	0	0	0	0		0	0			0	0
583	54	25.34	87.35	49.1	54		2.6	3	2	0	1	1	0	1	0	1	1	0	0	1	1	0	1	0	0	0	1	0	1	0	0	0	0	0	1	0	1	0	0	0	0	1		0	0			0	0
584	64	25.71	97.61	50.5	16.26		2.46	2	1	0	1	1	1	0	1	1	0	0	0	1	1	0	1	0	0	0	1	0	0	0	0	0	0	0	1	0	0	0	0	0	0	0		0	0			0	0
585	60	30.12	40.83	42.4	40		2.97	3	2	0	1	1	1	0	0	0	1	1	0	1	1	0	1	0	0	0	1	1	0	0	0	0	0	0	0	0	0	0	0	0	0	0		0	0			0	0
588	73	29.38	41.62	52.9	85		2.66	3	2	1	0	1	0	0	0	0	1	0	1	1	0	0	1	0	0	0	1	0	1	0	0	1	0	0	1	0	0	0	0	0	0	0		0	0			0	0
593	54	29.02	81.69	47.7	31.52		2.74	2	1	0	1	1	1	0	0	1	1	0	1	1	1	0	0	0	0	0	0	1	0	0	0	0	0	0	1	0	0	0	0	0	0	0		0	0			0	0
595	71	33.79	45.64	55.9	117		2.26	3	2	0	1	1	0	0	0	1	1	1	1	1	1	0	1	0	0	0	1	0	1	0	0	0	0	0	1	0	1	0	0	0	1	1		0	0			0	0
597	63	29.02	85.84	43.2	19.7		3.55	1	1	0	1	1	1	0	0	1	0	0	0	1	1	0	1	0	0	0	0	1	0	0	0	0	0	0	0	0	0	0	0	0	0	0		0	0			0	0
599	58	29.02	44.07	41.1	28		3.19	1	1	0	1	1	1	0	0	1	0	0	1	1	1	0	1	0	0	0	1	0	0	0	0	0	0	0	1	0	0	0	0	0	0	0		0	0			0	0
601	60	31.59	91.54	59.8	27.45		3.6	1	1	0	1	1	0	0	0	1	0	0	1	1	1	0	1	0	0	0	0	0	1	0	0	0	0	0	1	0	0	0	0	0	0	0		0	0			0	0
602	78	20.2	36.13	36.4	28.85		3.07	2	1	0	0	1	0	0	0	0	0	0	0	1	1	0	1	0	0	0	0	0	1	0	0	0	0	0	1	0	0	0	0	0	0	0		0	0			0	1
603	51	24.98	63.19	47	110		2.5	3	3	0	0	1	0	0	0	0	1	0	1	1	1	0	1	0	0	0	1	1	1	0	0	0	0	0	1	0	0	0	0	0	0	0		0	0			0	0
604	52	20.94	65.72	58	14.62		4.14	1	1	0	0	0	0	0	0	1	0	0	0	1	1	0	1	0	0	0	0	0	1	0	0	0	0	0	1	0	0	0	0	0	0	0		0	0			0	0
605	55	19.83	53.94	53.5	53		2.94	3	2	0	1	1	0	0	0	1	1	1	0	1	1	0	1	0	0	0	0	1	1	0	0	0	0	0	1	0	0	0	0	0	0	0		0	0			0	0
607	75	19.1	89.15	61.2	24.88		3.46	1	1	0	0	1	0	0	0	1	0	0	1	1	1	0	1	0	0	0	0	1	0	0	0	0	0	0	1	0	0	0	0	0	0	0		0	0			0	0
608	74	31.22	89.54	57.3	42		2.79	2	2	0	1	1	1	0	0	1	0	0	0	1	1	0	1	0	0	0	1	0	1	0	0	0	0	0	0	0	1	0	0	1	0	0		0	0			0	0
609	54	31.22	83.98	60.5	19		3.21	1	1	0	1	1	0	0	0	1	0	0	0	1	1	0	0	0	0	0	1	0	0	0	0	0	0	0	0	0	0	0	0	0	0	0		0	0			0	0
610	58	21.67	66.25	48.5	11.42		3.36	1	1	0	0	0	0	0	0	0	0	0	1	1	1	0	1	0	0	0	1	0	0	0	0	0	0	0	1	0	0	0	0	0	0	0		0	0			0	0
611	70	27.55	32.63	50.3	97		2.46	3	2	1	1	1	0	1	0	1	1	1	0	1	1	0	1	0	0	0	1	0	1	0	0	0	0	1	1	0	0	0	0	0	0	0		0	1			1	0
612	56	27.92	110.4	58.3	41		2.97	3	2	0	1	1	0	0	0	1	0	0	0	1	1	0	1	0	0	0	1	0	1	0	0	0	0	0	1	0	0	0	0	0	0	0		0	0			0	0
614	71	19.83	68.88	53.9	38.5		3.1	2	1	0	0	1	0	0	0	1	1	0	1	1	1	1	1	0	0	0	0	0	1	0	0	0	0	0	1	0	0	0	0	0	0	0		0	0			0	0
618	78	31.96	82.1	63.9	15.73		2.66	1	1	0	1	0	0	1	0	0	0	0	0	1	1	0	1	0	0	0	0	0	1	0	0	0	0	0	0	0	0	0	0	0	0	0		0	0			0	0
619	61	26.45	91.59	38.9	59.75		2.53	1	1	0	1	1	0	0	0	0	0	0	0	1	1	0	1	0	0	0	0	0	1	0	0	0	0	0	1	0	0	0	0	0	0	0		0	0			0	0
623	64	30.85	96.12	62.2	25.94		3.11	1	1	0	1	1	1	0	0	0	0	0	0	1	1	0	0	0	0	0	1	0	0	0	0	0	0	0	1	0	0	0	0	0	0	0		0	0			0	0
626	53	31.22	112.88	58.2	51		2.7	3	2	0	1	1	0	0	0	0	0	0	0	1	1	0	1	0	0	0	0	1	1	0	0	0	0	0	1	0	1	0	0	0	0	1		0	0			0	0
628	51	27.92	103.53	59.3	19.01		3.72	1	1	0	1	1	0	1	0	1	0	0	0	1	1	0	1	0	0	0	1	0	0	0	0	0	0	0	0	0	0	0	0	0	0	0		0	0			0	0
629	59	23.88	97.44	46.2	25.7		2.81	1	1	0	1	0	1	0	0	0	1	0	0	1	1	0	0	0	0	0	0	1	0	0	0	0	0	0	1	0	0	0	0	0	0	0		0	0			0	0
631	51	18.73	83.16	52.8	35.79		2.62	3	1	0	0	1	0	0	0	1	1	1	1	1	1	0	1	0	0	0	0	0	1	0	0	0	0	0	1	0	0	0	0	0	0	0		0	0			0	0
635	65	27.18	87.8	36.1	19.59		3.05	1	1	0	1	1	0	0	0	1	0	0	0	1	1	0	1	0	0	0	0	1	0	0	0	0	0	0	0	0	0	0	0	0	0	0		0	0			0	0
637	63	26.81	95.24	53.7	60		2.52	2	2	0	1	1	0	0	0	0	1	0	0	1	1	0	1	0	0	0	1	0	1	0	0	0	0	0	1	0	0	0	0	0	0	0		0	0			0	0
640	55	26.45	101.65	48.3	23.44		2.91	1	1	0	1	1	0	0	0	1	0	0	1	1	1	0	0	0	0	0	0	0	1	0	0	0	0	0	1	0	0	0	0	0	0	0		0	0			0	0
642	70	28.28	82.65	54.2	16.83		3.42	1	1	0	1	1	1	1	0	0	1	1	1	1	1	0	1	0	0	0	0	1	0	0	0	0	0	0	1	0	0	0	0	0	0	0		0	0			0	0
643	53	33.43	79.65	59.3	55		2.59	3	2	0	1	1	0	1	0	1	1	0	0	1	1	1	1	0	1	1	1	0	1	0	0	0	0	0	1	0	0	0	0	0	0	0		0	0			0	0
645	52	22.04	78.32	45.6	18.16		3.35	1	1	0	0	0	0	0	0	1	0	0	0	1	1	0	0	0	0	0	1	0	0	0	0	0	0	0	0	0	0	0	0	0	0	0		0	0			0	0
646	68	21.67	72	65.2	24.48		2.82	2	1	0	0	1	0	1	0	0	0	0	1	1	1	0	1	0	0	0	0	1	0	0	0	0	0	0	1	0	0	0	0	0	0	0		0	0			0	0
647	61	31.96	82.34	60.5	96		2.95	3	3	0	1	1	1	0	0	1	1	1	0	1	1	0	1	1	0	0	1	1	1	0	0	0	0	0	1	0	0	0	0	0	0	0		0	0			0	0
648	55	26.08	96.43	49.7	10.95		3.16	1	1	0	1	0	1	0	0	1	0	0	0	1	1	0	1	0	0	0	1	0	0	0	0	0	0	0	0	0	0	0	0	0	0	0		0	0			0	0
649	64	30.49	81.76	42.2	22.98		2.64	1	1	0	1	1	1	0	1	0	0	0	0	0	1	0	1	0	0	0	0	0	1	0	0	0	0	0	1	0	0	0	0	0	0	0		0	0			0	0
650	52	28.28	73.11	47.4	16.23		2.97	1	1	0	1	1	0	0	1	0	0	0	0	1	1	0	1	0	0	0	1	0	0	0	0	0	0	0	1	0	0	0	0	0	0	0		0	0			0	0
652	51	30.49	102.65	61.8	56		3.24	3	2	0	1	1	0	0	0	1	1	0	0	1	1	1	1	0	0	0	1	0	1	0	0	0	0	0	1	0	0	0	0	0	0	0		0	0			0	0
655	58	30.49	84.26	57.9	13.91		2.89	1	1	0	1	0	0	0	0	0	0	0	0	1	1	0	1	0	0	0	1	0	0	0	0	0	0	0	1	0	0	0	0	0	0	0		0	0			0	0
656	53	27.18	96.25	60.9	17.02		3.11	2	1	0	1	1	1	0	0	0	1	1	1	1	1	0	0	0	0	0	0	0	1	0	0	0	0	0	1	0	0	0	0	0	0	0		0	0			0	0
657	52	24.24	90.22	64.1	15.62		3.36	2	1	0	1	1	0	1	0	0	0	0	1	1	1	0	1	0	0	0	0	1	0	0	0	0	0	0	0	0	0	0	0	0	0	0		0	0			0	0
658	70	31.59	58.71	50	18.69		2.98	2	1	0	1	1	1	0	0	1	0	0	1	1	1	1	1	0	0	0	1	0	0	0	0	0	0	0	0	0	0	0	0	0	0	0		0	0			0	1
659	72	22.77	76.98	56.5	31.72		3.43	1	1	0	0	1	0	0	0	1	0	0	0	1	0	0	1	0	0	0	1	0	0	0	0	0	0	0	1	0	1	0	0	0	0	1		0	0			0	0
660	75	29.75	36.79	44	102		2.47	2	2	0	1	0	1	0	0	0	1	1	0	1	1	0	1	0	0	0	1	0	1	0	0	0	0	0	1	0	0	0	0	0	0	0		0	0			0	0
661	71	20.94	32.72	55.3	22.43		2.52	2	1	0	0	1	1	1	0	1	0	0	0	1	1	0	1	0	0	0	1	0	0	0	0	0	0	0	1	0	0	0	0	0	0	0		0	0			0	0
665	57	23.51	75.02	47.2	18.89		2.99	1	1	0	0	1	1	0	0	1	0	0	1	1	1	0	0	0	0	0	1	0	0	0	0	0	0	0	0	0	0	0	0	0	0	0		0	0			0	0
666	52	26.81	116.82	56.8	18.39		2.99	2	1	0	1	1	1	0	0	0	0	0	0	1	1	0	1	0	0	0	0	0	1	0	0	0	0	0	1	0	0	0	0	0	0	0		0	0			0	0
667	70	29.38	79.58	53.1	67		2.69	3	2	0	1	1	1	1	1	0	1	0	0	1	1	0	1	0	0	0	1	1	0	0	0	0	0	0	1	0	0	0	0	0	0	0		0	0			0	0
668	55	18.37	41.83	43	15.84		2.72	1	1	0	0	1	0	1	0	1	0	0	0	1	1	0	1	0	0	0	0	0	1	0	0	0	0	0	1	0	0	0	0	0	0	0		0	0			0	0
672	71	30.49	80.67	51.5	17.68		3.03	1	1	0	1	0	1	1	1	1	0	0	0	1	1	0	1	0	0	0	0	0	1	0	0	0	0	0	0	0	0	0	0	0	0	0		0	0			0	0
673	57	30.12	67.55	51.6	17.69		2.62	2	1	0	1	1	1	0	0	0	0	0	1	1	1	0	0	0	0	0	1	0	0	0	0	0	0	0	1	0	0	0	0	0	0	0		0	0			0	0
675	62	21.3	70.63	61.3	14.02		3.2	1	1	0	0	1	0	0	0	1	0	0	0	1	1	0	1	0	0	0	1	0	0	0	0	0	0	0	0	0	0	0	0	0	0	0		0	0			0	0
676	64	26.81	97.06	53	18.46		2.73	1	1	0	1	1	0	0	1	1	0	0	1	1	1	0	1	0	0	0	1	0	0	0	0	0	0	0	1	0	0	0	0	0	0	0		0	0			0	0
677	59	27.18	39.76	60.7	51.22		2.55	2	1	0	1	1	0	0	0	1	1	1	1	1	1	0	1	0	0	0	0	1	0	0	0	0	0	0	1	0	0	0	0	0	0	0		0	1			0	0
678	56	27.18	96.86	59.1	28.25		2.57	1	1	0	1	1	1	0	0	0	1	1	1	1	1	0	1	0	0	0	0	0	1	0	0	0	0	0	1	0	1	0	0	0	1	1		0	0			0	0
679	53	23.51	98.22	51.6	23.08		2.71	1	1	0	1	1	0	0	0	0	0	0	1	0	1	0	1	0	0	0	1	0	0	0	0	0	0	0	1	0	0	0	0	0	0	0		0	0			0	0
685	52	30.49	94.72	48.5	16.54		3.57	1	1	0	1	1	0	0	0	0	0	0	1	1	1	0	0	0	0	0	1	0	0	0	0	0	0	0	0	0	0	0	0	0	0	0		0	0			0	0
686	64	26.45	88.97	66.7	18.44		2.88	1	1	0	1	1	1	0	0	0	1	0	1	1	1	1	1	0	0	0	1	0	0	0	0	0	0	0	1	0	0	0	0	0	0	0		0	0			0	0
692	75	27.92	96.74	62.1	61		3.27	2	2	0	1	1	0	0	0	0	0	0	0	1	1	0	1	0	0	0	1	0	1	0	0	0	0	0	1	0	0	0	0	0	0	0		0	0			0	0
694	52	23.88	80.34	64.4	41		2.8	2	2	0	0	1	0	0	0	0	1	1	0	1	1	0	1	0	0	0	0	1	1	0	0	0	0	0	0	0	0	0	0	0	0	0		0	0			0	0
695	57	30.49	84.46	65.5	21.2		2.73	1	1	0	1	1	1	1	0	1	0	0	0	1	1	0	1	0	0	0	0	0	1	0	0	0	0	0	1	0	0	0	0	0	0	0		0	0			0	0
696	77	20.57	38.07	42.5	13.45		3.24	2	1	0	0	1	0	0	0	1	1	1	0	1	1	0	1	1	0	0	0	0	1	0	0	0	0	0	1	0	0	0	0	0	0	0		1	1			1	1
697	76	30.49	85.66	65	25		2.75	2	1	0	1	1	1	0	0	1	1	0	0	1	1	0	1	0	1	0	1	0	0	0	0	0	0	0	1	0	0	0	0	0	0	0		0	0			0	1
700	75	23.14	72.77	56.6	124		3.37	3	3	1	1	0	0	0	0	1	1	0	0	1	1	0	1	0	0	0	1	1	1	0	0	0	0	1	1	0	0	0	0	0	0	0		0	0			1	0
701	51	29.02	96.23	50.4	75		3.53	3	2	0	1	1	0	0	0	0	1	0	1	1	1	0	1	1	1	1	1	1	0	0	0	0	0	0	1	0	0	0	0	0	0	0		0	0			0	0
702	50	31.22	80.58	56.7	24.26		2.45	1	1	0	1	0	1	0	0	0	1	0	0	1	1	0	1	0	0	0	0	0	1	0	0	0	0	0	1	0	0	0	0	0	0	0		0	0			0	0
705	71	28.65	83.22	57.7	26.48		3.12	1	1	0	1	1	0	1	1	1	0	0	0	1	1	0	1	0	0	0	1	0	0	0	0	0	0	0	1	0	0	0	0	0	0	0		0	0			0	0
706	52	26.81	81.48	50.6	25.72		3.02	2	1	0	1	0	1	0	1	0	1	0	1	1	1	0	1	0	0	0	0	1	0	0	0	0	0	0	1	0	0	0	0	0	0	0		0	0			0	0
707	51	32.69	81.61	53	17.04		3.11	1	1	0	1	1	0	0	0	0	0	0	0	1	1	0	0	0	0	0	1	0	0	0	0	0	0	0	1	0	1	0	0	1	0	0		0	0			0	0
708	64	30.85	102.21	54.6	33		2.43	3	1	0	1	1	0	0	1	0	1	0	0	1	1	0	0	0	0	0	0	0	1	0	0	0	0	0	1	0	0	0	0	0	0	0		0	0			0	0
709	59	24.61	49.84	58	71		2.85	3	2	0	1	0	0	0	1	0	1	0	0	1	1	0	1	0	1	1	1	1	0	0	0	0	0	0	1	0	0	0	0	0	0	0		0	0			0	0
711	50	26.81	129.05	50.3	18.06		2.7	1	1	0	1	1	1	0	0	1	0	0	1	0	1	0	1	0	0	0	1	0	0	0	0	0	0	0	0	0	0	0	0	0	0	0		0	0			0	0
713	53	29.02	124.19	54.3	23.12		3.55	1	1	0	1	1	0	0	0	1	0	0	0	1	1	0	1	0	0	0	0	0	1	0	0	0	0	0	1	0	0	0	0	0	0	0		0	0			0	0
715	52	28.65	49.12	57	18.15		2.37	3	1	0	1	1	1	0	0	0	1	0	0	1	1	0	1	0	0	0	1	0	0	0	0	0	0	0	0	0	0	0	0	0	0	0		0	0			0	0
717	57	23.51	74.41	62.8	15.61		3.53	1	1	0	0	0	0	0	0	1	0	0	0	1	1	0	0	0	0	0	1	0	0	0	0	0	0	0	1	0	0	0	0	0	0	0		0	0			0	0
719	67	20.94	75.45	61.8	77		2.73	3	2	0	0	1	0	0	0	0	1	1	0	1	1	0	1	0	0	0	1	1	0	0	0	0	0	0	1	0	0	0	0	0	0	0		0	0			0	0
720	51	28.65	97.92	65.5	18.88		2.89	1	1	0	1	1	1	0	0	1	0	0	0	1	1	0	1	0	0	0	1	0	0	0	0	0	0	0	0	0	0	0	0	0	0	0		0	0			0	0
721	58	28.28	123.61	59.6	11.93		2.73	2	1	0	1	1	0	0	0	1	1	1	0	1	1	0	0	0	0	0	0	0	1	0	0	0	0	0	1	0	0	0	0	0	0	0		0	0			0	0
722	51	27.55	73.77	62.5	17.97		3.21	1	1	0	1	0	0	0	0	1	0	0	1	1	1	0	1	0	0	0	1	0	0	0	0	0	0	0	1	0	0	0	0	0	0	0		0	0			0	0
724	48	34.89	100.65	62.2	18.11		2.56	2	1	0	1	1	1	0	0	0	1	0	1	1	1	0	0	0	0	0	1	0	0	0	0	0	0	0	0	0	0	0	0	0	0	0		0	0			0	0
725	62	29.02	85.8	59.4	15.83		3.14	2	1	0	1	1	0	0	0	1	0	0	0	1	1	0	0	0	0	0	0	0	1	0	0	0	0	0	0	0	0	0	0	0	0	0		0	0			0	0
730	74	27.92	72.13	63.9	28.93		3.26	1	1	0	1	1	0	0	0	0	0	0	0	1	1	0	1	0	0	0	0	0	1	0	0	0	0	0	1	0	0	0	0	0	0	0		0	0			0	0
733	70	22.41	59.71	60.9	56		3.14	2	2	0	1	1	0	0	0	0	1	0	0	1	1	0	1	1	1	1	1	1	0	0	0	0	0	0	1	0	0	0	0	0	0	0		0	1			1	0
736	76	28.28	91.24	57.7	28.26		3.09	1	1	0	1	1	1	1	1	0	1	0	0	1	1	0	0	0	0	0	0	1	0	0	0	0	0	0	1	0	0	0	0	0	0	0		0	0			0	0
737	53	20.2	28.06	55.4	56		2.28	2	2	0	1	1	1	0	1	1	1	1	0	1	1	0	1	0	0	0	1	1	0	0	0	0	0	0	1	0	0	0	0	0	0	0		0	0			1	0
739	65	23.14	38.57	46.7	29.96		2.61	3	1	0	0	1	0	0	0	1	1	1	0	1	1	0	1	0	0	0	1	0	0	0	0	0	0	0	1	0	0	0	0	0	0	0		0	1			0	0
740	56	32.69	96.08	49.9	9.68		3.02	1	1	0	1	1	0	1	0	1	0	0	0	1	1	0	0	0	0	0	1	0	0	0	0	0	0	0	0	0	0	0	0	0	0	0		0	0			0	0
741	54	32.69	96.92	57.7	11.03		3.71	1	1	0	1	1	0	0	0	0	0	0	0	1	1	0	0	0	0	0	1	0	0	0	0	0	0	0	1	0	0	0	0	0	0	0		0	0			0	0
742	62	23.51	99.35	51.1	22.34		3.53	1	1	0	1	1	0	1	0	0	0	0	0	1	1	0	1	0	0	0	1	0	0	0	0	0	0	0	1	0	0	0	0	0	0	0		0	0			0	0
744	53	31.96	82.75	57.4	26.05		3.28	1	1	0	1	0	1	0	0	1	0	0	0	1	1	0	1	0	0	0	0	0	1	0	0	0	0	0	1	0	0	0	0	0	0	0		0	0			0	0
745	52	32.69	120.93	53.5	21.76		2.26	1	1	0	1	1	0	0	0	1	1	0	0	1	1	0	0	0	0	0	1	0	0	0	0	0	0	0	1	0	0	0	0	0	0	0		0	0			0	0
746	53	28.28	99.44	53.7	16.08		2.84	1	1	0	1	1	1	0	0	0	0	0	0	1	1	0	1	0	0	0	0	0	1	0	0	0	0	0	1	0	1	0	0	0	0	1		0	0			0	0
747	52	33.79	111.57	46.3	20.77		2.75	2	1	0	1	1	0	1	0	0	0	0	1	1	1	0	1	0	0	0	0	0	1	0	0	0	0	0	1	0	0	0	0	0	0	0		0	0			0	0
748	50	26.45	91.06	58.8	24.93		2.28	1	1	0	1	1	0	0	0	1	0	0	0	1	1	0	1	0	0	0	1	0	0	0	0	0	0	0	1	0	0	0	0	0	0	0		0	0			0	0
750	71	29.75	23.5	60.3	26.18		2.7	2	1	0	1	1	1	0	0	1	0	0	1	1	1	0	0	0	0	0	0	1	0	0	0	0	0	0	1	0	0	0	0	0	0	0		0	0			1	0
753	74	26.45	85.03	65.2	20.5		3.31	1	1	0	1	1	1	0	0	0	0	0	0	1	1	0	1	0	0	0	1	0	0	0	0	0	0	0	1	0	0	0	0	0	0	0		0	0			0	0
754	36	35.26	98.35	56	22.83		2.87	1	1	0	1	1	0	1	0	1	0	0	0	1	1	0	1	1	0	0	1	0	0	0	0	0	0	0	1	0	0	0	0	0	0	0		0	0			0	0
755	71	23.14	84.14	59.4	53		2.76	3	2	0	1	1	1	0	0	1	0	0	0	1	1	0	0	0	0	0	1	1	0	0	0	0	0	0	1	0	0	0	0	0	0	0		0	0			0	0
758	64	26.45	92.65	52.1	17.12		3.01	1	1	0	1	1	1	0	0	1	0	0	0	1	1	0	0	0	0	0	1	0	0	0	0	0	0	0	0	0	0	0	0	0	0	0		0	0			0	0
761	58	33.06	103.66	47.9	16.65		3.19	1	1	0	1	0	0	0	0	0	0	0	0	1	1	0	1	0	0	0	1	0	0	0	0	0	0	0	1	0	1	0	0	1	0	0		0	0			0	0
762	50	26.45	125.92	47.8	32.82		2.34	1	1	0	1	0	1	1	0	0	1	0	0	1	1	0	1	0	0	0	0	0	1	0	0	0	0	0	1	0	0	0	0	0	0	0		0	0			0	0
764	54	26.45	98.79	50.9	22		2.71	2	1	0	1	1	0	1	0	1	1	1	1	1	1	0	1	0	1	0	1	0	0	0	0	0	0	0	1	0	0	0	0	0	0	0		0	0			0	0
765	61	26.45	88.69	51.4	10.26		2.63	1	1	0	1	1	0	0	0	1	0	0	0	1	1	0	1	0	0	0	1	0	0	0	0	0	0	0	0	0	0	0	0	0	0	0		0	0			0	0
767	65	19.47	70.8	64	26.02		2.8	1	1	0	0	1	0	0	0	1	0	0	0	1	1	0	1	0	0	0	1	0	0	0	0	0	0	0	1	0	0	0	0	0	0	0		0	0			0	0
768	60	29.75	97.78	53.6	15		2.6	1	1	0	1	1	1	0	0	1	1	1	0	1	1	0	1	0	0	0	1	0	0	0	0	0	0	0	0	0	0	0	0	0	0	0		0	0			0	0
769	78	25.71	77.93	59.9	101		2.51	3	2	0	1	0	1	1	0	1	1	0	0	1	1	0	1	0	0	0	1	0	1	0	0	0	0	0	1	0	0	0	0	0	0	0		0	0			0	0
770	70	28.28	91.38	62.4	14.91		3.07	1	1	0	1	1	1	0	0	1	0	0	0	1	1	0	1	0	0	0	0	0	1	0	0	0	0	0	1	0	0	0	0	0	0	0		0	0			0	0
771	52	26.08	122.36	59.4	16.77		3.39	1	1	0	1	1	0	0	0	0	0	0	0	1	1	0	0	0	0	0	1	0	0	0	0	0	0	0	1	0	0	0	0	0	0	0		0	0			0	0
772	72	27.18	96.55	53	17.37		2.62	3	1	0	1	1	1	0	0	1	1	1	0	1	1	0	1	0	0	0	1	0	0	0	0	0	0	0	0	0	0	0	0	0	0	0		0	0			0	0
774	45	24.61	96.18	60.7	22.13		2.55	1	1	0	1	0	1	0	0	1	1	1	1	1	1	0	1	0	0	0	0	0	1	0	0	0	0	0	1	0	0	0	0	0	0	0		0	0			0	0
777	61	28.28	42.56	56	28.24		2.89	1	1	0	1	1	1	1	0	0	0	0	0	1	1	0	1	0	0	0	1	0	0	0	0	0	0	0	1	0	0	0	0	0	0	0		1	1			1	1
778	77	25.71	78.11	55.8	86		2.46	3	3	0	1	1	0	0	0	1	0	0	0	1	1	0	1	0	0	0	1	1	1	0	0	0	0	0	1	0	0	0	0	0	0	0		0	0			0	0
779	75	30.49	109.66	53.2	16.63		3.57	2	1	0	1	1	1	0	1	0	0	0	0	1	1	0	1	0	0	0	1	0	0	0	0	0	0	0	0	0	0	0	0	0	0	0		0	0			0	0
780	72	22.41	97.57	46.9	103		2.98	3	3	0	0	1	0	0	0	1	0	0	0	1	1	0	1	0	0	0	1	1	1	0	0	0	0	0	1	0	0	0	0	0	0	0		0	0			0	0
784	55	27.55	85.16	54.4	10.04		3.32	1	1	0	1	1	0	0	0	1	0	0	0	1	1	0	0	0	0	0	1	0	0	0	0	0	0	0	0	0	0	0	0	0	0	0		0	0			0	0
785	48	20.2	92.28	66	14.97		3.46	1	1	0	1	1	0	0	0	1	0	0	0	1	1	0	0	0	0	0	0	0	1	0	0	0	0	0	1	0	0	0	0	0	0	0		0	0			0	0
787	60	20.94	66.52	53.5	13.62		3.49	2	1	0	0	1	0	0	0	1	0	0	0	1	1	0	1	0	0	0	1	0	0	0	0	0	0	0	1	0	0	0	0	0	0	0		0	0			0	0
792	53	24.24	88.54	59	30.9		3.2	1	1	0	1	1	0	1	0	1	1	1	0	1	1	0	1	0	0	0	1	0	0	0	0	0	0	0	1	0	0	0	0	0	0	0		0	0			0	0
793	52	30.12	106.94	36.4	31.79		2.54	2	1	0	1	1	1	0	0	1	0	0	0	1	1	0	0	0	0	0	1	0	0	0	0	0	0	0	1	0	0	0	0	0	0	0		0	0			0	0
795	70	25.34	82.25	62.3	17.8		2.5	1	1	0	1	1	1	0	0	1	1	1	0	1	1	1	1	0	0	0	0	1	0	0	0	0	0	0	1	0	0	0	0	0	0	0		0	0			0	0
796	59	28.65	88.95	57.3	17.4		2.69	1	1	0	1	1	1	1	0	1	0	0	1	1	1	0	1	0	0	0	1	0	0	0	0	0	0	0	1	0	0	0	0	0	0	0		0	0			0	0
798	52	27.18	99.97	64.8	41.42		2.31	1	1	0	1	0	1	0	0	0	1	1	0	1	1	0	1	0	0	0	0	0	1	0	0	0	0	0	1	0	0	0	0	0	0	0		0	0			0	0
800	58	28.28	93.88	58.6	18.65		2.99	1	1	0	1	1	0	0	0	1	0	0	0	1	1	0	1	0	0	0	0	0	1	0	0	0	0	0	0	0	0	0	0	0	0	0		0	0			0	0
801	60	26.81	89.67	51.3	16.78		3.03	1	1	0	1	0	1	1	0	1	1	1	0	1	1	0	1	0	0	0	0	0	1	0	0	0	0	0	1	0	0	0	0	0	0	0		0	0			0	0
803	59	18.37	74.51	56.1	28.93		3.04	1	1	0	0	1	0	0	0	0	0	0	1	1	1	0	1	0	0	0	0	0	1	0	0	0	0	0	1	0	0	0	0	0	0	0		0	0			0	0
805	60	29.02	102.05	55.4	23.58		3.33	1	1	0	1	0	0	0	0	0	0	0	0	1	1	0	0	0	0	0	0	0	1	0	0	0	0	0	1	0	1	0	0	0	0	1		0	0			0	0
807	71	19.1	54.37	51.6	29.71		2.26	1	1	0	0	1	0	1	0	0	1	0	1	1	0	0	1	0	0	0	0	0	1	0	0	0	0	0	1	0	0	0	0	0	0	0		0	0			0	1
813	65	24.61	63.13	53.6	10.24		2.39	1	1	0	1	1	1	0	0	1	0	0	0	1	1	0	0	0	0	0	0	1	0	0	0	0	0	0	0	0	0	0	0	0	0	0		0	0			0	0
815	74	21.67	61.74	57.7	17		2.99	1	1	0	0	1	0	0	0	0	0	0	1	1	1	0	1	0	0	0	0	0	1	0	0	0	0	0	0	0	0	0	0	0	0	0		0	0			0	1
816	58	33.79	92.28	53.6	63		3.71	3	2	0	1	1	0	1	0	0	0	0	1	1	1	0	1	0	0	0	1	1	0	0	0	0	0	0	1	0	0	0	0	0	0	0		0	0			0	0
817	58	25.71	95.01	65.9	14.98		3.01	1	1	0	1	1	1	0	0	0	0	0	1	1	1	0	1	0	0	0	1	0	0	0	0	0	0	0	0	0	0	0	0	0	0	0		0	0			0	0
818	55	22.41	60.27	52.8	24.07		2.69	1	1	0	0	1	1	0	0	0	0	0	0	1	1	0	1	0	0	0	1	0	0	0	0	0	0	0	1	0	0	0	0	0	0	0		0	0			0	0
820	71	31.22	82.32	49.7	16.18		3.2	1	1	0	1	0	0	0	0	1	0	0	0	1	1	0	1	0	0	0	0	0	1	0	0	0	0	0	1	0	0	0	0	0	0	0		0	0			0	0
821	73	27.18	102.72	65	15.8		3.63	1	1	0	1	0	0	1	0	1	0	0	1	1	1	0	1	0	0	0	0	0	1	0	0	0	0	0	0	0	0	0	0	0	0	0		0	0			0	0
824	71	30.49	108.75	49.3	46		2.5	2	2	0	1	1	0	0	0	1	1	0	0	1	1	0	1	0	0	0	1	1	0	0	0	0	0	0	1	0	0	0	0	0	0	0		0	0			0	0
827	73	24.98	70.46	59.9	11.87		2.88	1	1	0	1	1	1	0	0	1	1	0	0	1	1	0	1	0	0	0	1	0	0	0	0	0	0	0	1	0	1	0	0	0	1	1		0	0			0	0
829	72	33.43	89.67	59.6	15.61		2.76	1	1	0	1	1	0	0	0	1	0	0	0	1	1	0	1	0	0	0	0	1	0	0	0	0	0	0	0	0	0	0	0	0	0	0		0	0			0	0
833	62	30.49	130.83	60.4	105		2.97	2	2	0	1	1	1	0	0	0	0	0	1	1	1	1	1	1	0	0	0	1	1	0	0	0	0	0	1	0	1	0	0	0	1	1		0	0			0	0
837	52	24.98	80.11	51.9	13.36		2.75	1	1	0	0	1	0	0	0	0	0	0	0	1	1	0	0	0	0	0	0	0	1	0	0	0	0	0	0	0	0	0	0	0	0	0		0	0			0	0
839	73	30.12	44.25	45.1	116		2.58	3	3	0	1	1	1	0	0	1	0	0	0	1	1	0	1	0	0	0	1	1	1	0	0	0	0	0	1	0	0	0	0	0	0	0		0	1			1	0
840	60	27.18	82.52	59.9	12.75		2.96	3	1	0	1	1	0	0	0	0	1	0	1	1	1	0	0	0	0	0	0	0	1	0	0	0	0	0	0	0	0	0	0	0	0	0		0	0			0	0
842	51	26.45	108.99	50.3	14.72		2.57	1	1	0	1	1	1	0	0	0	0	0	1	1	1	0	0	0	0	0	0	0	1	0	0	0	0	0	1	0	0	0	0	0	0	0		0	0			0	0
843	64	31.22	120.09	59.1	19.52		3.29	1	1	0	1	1	1	0	0	0	0	0	0	1	1	0	0	0	0	0	1	0	0	0	0	0	0	0	0	0	0	0	0	0	0	0		0	0			0	0
846	75	29.75	75.7	59	14.5		2.53	1	1	0	1	1	0	0	0	1	0	0	1	1	1	0	0	0	0	0	0	0	1	0	0	0	0	0	1	0	0	0	0	0	0	0		0	0			0	0
847	65	29.75	94.12	64.5	24.62		3.44	2	1	0	1	1	0	0	0	0	0	0	0	1	1	0	1	0	0	0	0	0	1	0	0	0	0	0	1	0	0	0	0	0	0	0		0	0			0	0
849	52	21.3	69.6	55.1	14.75		3.04	1	1	0	0	1	0	0	0	0	0	0	1	1	1	0	1	0	0	0	0	1	0	0	0	0	0	0	0	0	0	0	0	0	0	0		0	0			0	0
850	65	22.41	80.67	54.8	9.26		2.61	3	1	0	0	1	0	1	0	0	0	0	0	1	1	0	0	0	0	0	0	0	1	0	0	0	0	0	0	0	0	0	0	0	0	0		0	0			0	0
851	76	29.02	94.58	58.9	17.71		3.08	2	1	0	1	1	0	0	0	0	1	0	1	1	1	0	0	0	0	0	0	0	1	0	0	0	0	0	1	0	1	0	0	1	0	0		0	0			0	0
853	70	19.83	29.12	57.7	13.11		2.56	1	1	0	0	1	0	0	0	0	0	0	0	1	1	0	1	0	0	0	1	0	0	0	0	0	0	0	1	0	0	0	0	0	0	0		0	0			0	0
854	75	24.98	76.3	55.6	21		2.93	1	1	0	1	1	0	1	0	0	1	0	0	1	1	0	1	1	1	0	1	0	0	0	0	0	0	0	1	0	0	0	0	0	0	0		0	0			0	0
855	75	30.49	45.44	40.5	65		2.53	3	2	0	1	1	0	1	0	1	1	0	0	1	1	0	1	0	1	1	1	0	1	0	0	0	0	0	1	0	0	0	0	0	0	0		0	0			0	0
856	52	29.75	92.65	56.8	16.25		3.19	1	1	0	1	1	0	0	0	0	0	0	1	1	1	0	1	0	0	0	0	0	1	0	0	0	0	0	1	0	1	0	0	0	1	1		0	0			0	0
858	73	26.45	108.14	62.8	18.68		3.11	1	1	0	1	1	1	0	0	1	0	0	1	1	1	0	1	0	0	0	1	0	0	0	0	0	0	0	1	0	1	0	0	1	0	1		0	0			0	0
860	64	25.71	122.21	62.6	19.76		3.06	2	1	0	1	0	0	0	0	1	0	0	1	1	1	0	1	0	0	0	0	1	0	0	0	0	0	0	0	0	0	0	0	0	0	0		0	0			0	0
861	60	30.85	107.36	58.3	18.62		3.01	1	1	0	1	1	0	0	0	1	0	0	0	1	1	0	1	0	0	0	1	0	0	0	0	0	0	0	0	0	0	0	0	0	0	0		0	0			0	0
863	45	22.04	80.75	60.8	14.8		4.07	1	1	0	0	1	0	1	0	1	0	0	0	1	1	0	1	0	0	0	0	1	0	0	0	0	0	0	1	0	0	0	0	0	0	0		0	0			0	0
864	57	20.57	35.32	58.1	19.26		3.09	1	1	0	0	1	0	0	0	0	0	0	0	1	1	0	0	0	0	0	0	0	1	0	0	0	0	0	1	0	0	0	0	0	0	0		0	1			0	0
866	54	19.83	95.88	53.7	6.07		3.2	1	1	0	1	0	0	0	0	0	0	0	0	1	1	0	0	0	0	0	1	0	0	0	0	0	0	0	0	0	0	0	0	0	0	0		0	0			0	0
869	58	29.02	70.91	43.7	12.76		2.73	1	1	0	1	1	1	0	0	0	0	0	0	1	1	0	1	0	0	0	1	0	0	0	0	0	0	0	1	0	0	0	0	0	0	0		0	0			0	0
870	70	27.55	43.03	59.5	36.43		2.77	1	1	0	1	1	1	0	0	0	1	0	1	1	1	0	1	0	0	0	1	0	0	0	0	0	0	0	1	1	1	1	1	0	0	1		1	0			0	1
871	54	26.08	87.03	59.9	16.41		2.49	1	1	0	1	1	1	0	0	1	0	0	0	1	1	0	1	0	0	0	0	1	0	0	0	0	0	0	1	0	0	0	0	0	0	0		0	0			0	0
872	71	27.92	97.1	49	22.32		2.31	2	1	0	1	1	0	0	0	1	0	0	0	1	1	0	0	0	0	0	0	1	0	0	0	0	0	0	1	0	0	0	0	0	0	0		0	0			0	0
873	56	27.18	111.44	48.6	73		2.46	2	2	0	1	1	0	0	0	0	1	1	0	1	1	0	1	0	0	0	1	0	1	0	0	0	0	0	1	0	0	0	0	0	0	0		0	0			0	0
876	74	29.75	77.37	52	16.4		2.45	2	1	0	1	1	0	0	0	1	1	1	0	1	1	0	1	0	0	0	1	0	0	0	0	0	0	0	1	0	1	0	0	1	0	1		0	0			0	0
878	58	30.49	106.79	57.2	55		3.21	3	2	0	1	1	1	0	0	0	0	0	0	1	1	0	1	0	0	0	1	1	0	0	0	0	0	0	1	0	0	0	0	0	0	0		0	0			0	0
879	73	23.51	81.92	52.6	20		2.65	1	1	0	0	1	0	0	0	0	1	0	0	1	1	0	1	0	0	0	1	0	0	0	0	0	0	0	0	0	0	0	0	0	0	0		0	0			0	0
880	45	19.83	123.39	54.7	15.54		2.36	1	1	0	1	1	1	0	0	1	0	0	0	1	1	0	1	0	0	0	0	0	1	0	0	0	0	0	1	0	0	0	0	0	0	0		0	0			0	0
881	53	22.04	76.32	64.7	19.31		3.13	1	1	0	0	1	0	0	0	0	0	0	1	1	1	0	1	0	0	0	1	0	0	0	0	0	0	0	0	0	0	0	0	0	0	0		0	0			0	0
883	60	22.41	49.81	60.7	12.67		2.79	2	1	0	0	1	0	0	0	0	0	0	0	1	1	0	0	0	0	0	0	0	1	0	0	0	0	0	0	0	0	0	0	0	0	0		0	1			0	0
884	54	27.55	89.31	39.6	117		2.37	3	3	0	1	1	1	0	0	0	1	1	1	1	1	0	1	0	0	0	1	1	1	0	0	0	0	0	1	0	1	0	0	0	1	1		0	0			0	0
886	64	24.61	116.27	54.8	11.18		2.87	1	1	0	1	1	0	1	0	0	1	0	0	1	1	0	1	0	0	0	1	0	0	0	0	0	0	0	0	0	0	0	0	0	0	0		0	0			0	0
887	65	32.69	83.46	53.2	26.93		3.19	2	1	0	1	1	1	0	0	0	0	0	1	1	1	0	1	0	0	0	0	1	0	0	0	0	0	0	1	0	1	0	0	0	0	1		0	0			0	0
889	60	18.37	70.26	50.8	16.61		2.84	1	1	0	0	0	0	0	0	1	0	0	1	1	1	0	1	0	0	0	1	0	0	0	0	0	0	0	1	0	0	0	0	0	0	0		0	0			0	0
890	64	27.92	75.23	48.4	13.52		2.63	2	1	0	1	1	1	0	0	1	1	0	0	1	1	0	0	0	0	0	1	0	0	0	0	0	0	0	1	0	0	0	0	0	0	0		0	0			0	0
892	73	19.1	76.55	61.9	57		3.39	2	2	1	0	1	0	0	0	1	0	0	1	1	1	0	1	0	0	0	1	0	1	0	0	0	0	1	1	0	0	0	0	0	0	0		0	0			0	0
893	52	29.02	86.96	47.2	18.09		4.07	2	1	0	1	0	0	0	0	1	0	0	1	1	1	0	1	0	0	0	0	0	1	0	0	0	0	0	0	0	0	0	0	0	0	0		0	0			0	0
896	59	31.22	134.69	51.2	28.13		2.41	1	1	0	1	1	0	0	0	0	1	0	0	1	1	1	1	0	0	0	1	0	0	0	0	0	0	0	1	0	1	0	0	0	1	1		0	0			0	0
899	76	23.51	84.17	58.8	79		2.46	3	2	0	0	1	0	0	0	1	1	0	0	1	1	0	1	0	0	0	1	1	0	0	0	0	0	0	1	0	0	0	0	0	0	0		0	0			0	0
900	70	25.34	72.37	53.6	94		3.73	2	2	0	1	0	0	1	0	0	0	0	0	1	1	0	1	0	0	0	1	0	1	0	0	0	0	0	1	0	1	0	0	0	0	1		0	0			0	0
903	52	29.75	54.52	51.6	12.26		2.99	1	1	0	1	1	1	1	0	1	0	0	1	1	1	0	1	0	0	0	1	0	0	0	0	0	0	0	0	0	0	0	0	0	0	0		0	1			0	0
906	71	27.18	96.69	53.7	16.47		2.86	1	1	0	1	0	1	0	0	1	0	0	1	1	1	0	1	0	0	0	1	0	0	0	0	0	0	0	1	0	0	0	0	0	0	0		0	0			0	0
907	72	34.16	110.57	46.8	17.21		3	1	1	0	1	1	0	0	0	1	0	0	0	1	1	0	0	0	0	0	1	0	0	0	0	0	0	0	1	0	0	0	0	0	0	0		0	0			0	0
908	77	26.45	95.14	56	42		3.23	3	2	0	1	0	1	0	0	0	1	0	0	1	1	0	0	0	0	0	1	1	0	0	0	0	0	0	1	0	1	0	0	0	0	1		0	0			0	0
909	72	22.04	85.82	58.6	27.47		2.49	2	1	0	1	1	0	0	0	0	1	1	0	1	1	0	1	0	0	0	1	0	0	0	0	0	0	0	1	0	0	0	0	0	0	0		0	0			0	0
914	75	18.73	72.27	54.3	14.94		2.48	2	1	0	0	0	0	0	0	0	0	0	1	1	1	0	1	0	0	0	0	1	0	0	0	0	0	0	1	0	0	0	0	0	0	0		0	0			0	0
915	53	23.51	96.9	54	30.71		3.27	1	1	0	1	1	1	0	0	1	0	0	1	1	1	0	1	0	0	0	0	0	1	0	0	0	0	0	1	0	0	0	0	0	0	0		0	0			0	0
917	78	33.79	70.5	58.1	14.52		2.84	1	1	0	1	1	1	0	0	1	0	0	0	1	1	0	1	0	0	0	0	0	1	0	0	0	0	0	1	0	0	0	0	0	0	0		0	0			0	0
918	52	24.61	127.32	55.9	39.9		2.91	1	1	0	1	1	1	0	0	0	1	1	0	1	1	0	1	0	0	0	1	0	0	0	0	0	0	0	1	0	0	0	0	0	0	0		0	0			0	0
921	56	25.71	81.84	51.7	12.69		3.34	1	1	0	1	0	1	0	0	1	0	0	0	1	1	0	1	0	0	0	0	0	1	0	0	0	0	0	1	0	0	0	0	0	0	0		0	0			0	0
922	57	25.71	41.34	48.6	69		2.52	3	2	0	1	0	1	0	0	1	1	1	0	1	1	0	1	0	1	1	1	1	0	0	0	0	0	0	1	0	0	0	0	0	0	0		0	0			0	0
923	54	29.38	86.09	46.8	16.65		3.2	1	1	0	1	1	0	0	0	1	0	0	0	1	1	0	1	0	0	0	1	0	0	0	0	0	0	0	0	0	0	0	0	0	0	0		0	0			0	0
924	53	18.73	79.58	54	11.46		2.71	2	1	0	0	1	0	0	0	1	1	0	0	1	1	0	0	0	0	0	0	0	1	0	0	0	0	0	1	0	0	0	0	0	0	0		0	0			0	0
925	57	35.26	118.06	63.4	49		2.76	3	2	0	1	1	0	1	0	1	1	1	0	1	1	0	1	0	0	0	1	0	1	0	0	0	0	0	0	0	0	0	0	0	0	0		0	0			0	0
928	70	29.38	89.11	61.9	22.54		3.28	2	1	0	1	0	0	0	0	1	0	0	0	1	1	0	1	0	0	0	0	1	0	0	0	0	0	0	1	0	0	0	0	0	0	0		0	0			0	0
929	73	27.18	119.19	50.4	18.03		3.68	1	1	0	1	0	0	0	0	1	0	0	0	1	0	0	0	0	0	0	1	0	0	0	0	0	0	0	1	0	0	0	0	0	0	0		0	0			0	0
933	72	22.41	65.73	46.3	29.64		3.21	1	1	0	0	1	0	0	0	1	0	0	0	1	1	0	0	0	0	0	1	0	0	0	0	0	0	0	1	0	1	0	0	0	0	1		0	0			0	0
934	59	27.55	83.58	60.1	21.68		3.57	1	1	0	1	1	0	1	0	0	0	0	1	1	1	0	1	0	0	0	1	0	0	0	0	0	0	0	1	0	0	0	0	0	0	0		0	0			0	0
935	71	19.47	55.3	57.1	16.88		2.96	1	1	0	0	1	0	0	0	0	1	0	1	1	1	0	1	0	0	0	1	0	0	0	0	0	0	0	1	0	0	0	0	0	0	0		0	0			0	0
937	53	27.55	90.1	48.1	58		3.02	3	2	0	1	0	1	0	0	0	0	0	1	1	0	0	1	0	0	0	1	1	0	0	0	0	0	0	1	0	0	0	0	0	0	0		0	0			0	0
938	68	20.94	99.15	46.3	29.26		2.56	1	1	0	0	1	0	0	0	0	1	1	1	1	1	0	1	0	0	0	1	0	0	0	0	0	0	0	1	0	0	0	0	0	0	0		0	0			0	0
943	77	31.59	76.51	46.7	14.35		3.22	1	1	0	1	1	0	0	0	0	0	0	0	1	1	0	1	0	0	0	1	0	0	0	0	0	0	0	0	0	0	0	0	0	0	0		0	0			0	0
945	76	28.65	99.04	64.2	61		2.5	3	2	0	1	0	0	0	0	1	1	0	1	1	1	0	1	0	0	0	1	1	0	0	0	0	0	0	1	0	0	0	0	0	0	0		0	0			0	0
947	73	24.24	65.18	47.5	17.23		3.28	2	1	0	1	1	1	0	0	0	1	0	1	1	1	0	1	0	0	0	0	0	1	0	0	0	0	0	1	0	0	0	0	0	0	0		0	0			1	0
948	62	24.24	47.2	51.5	18.86		2.95	1	1	0	1	1	0	1	0	1	0	0	1	1	0	0	1	0	0	0	0	0	1	0	0	0	0	0	0	0	0	0	0	0	0	0		0	0			0	0
949	60	20.57	67.5	49.5	20.6		2.57	1	1	0	0	0	1	0	0	0	0	0	1	1	1	0	1	0	0	0	1	0	0	0	0	0	0	0	1	0	0	0	0	0	0	0		0	0			0	0
952	76	33.79	105.26	50.4	58		2.62	2	2	0	1	1	1	0	0	1	1	0	0	1	1	0	1	0	0	0	1	0	1	0	0	0	0	0	1	0	0	0	0	0	0	0		0	0			0	0
953	51	18.37	84.04	54.8	42.94		2.66	1	1	0	0	1	0	0	1	1	1	0	0	1	1	0	1	1	0	0	1	0	0	0	0	0	0	0	1	0	0	0	0	0	0	0		0	1			0	0
962	65	29.75	48.46	58	23.51		3.27	1	1	0	1	1	0	0	0	0	0	0	0	1	1	0	1	0	0	0	0	0	1	0	0	0	0	0	1	0	0	0	0	0	0	0		0	0			1	0
963	72	30.12	36.8	53.3	14.5		3.24	1	1	0	1	1	1	0	0	0	0	0	0	1	1	0	1	0	0	0	1	0	0	0	0	0	0	0	1	0	0	0	0	0	0	0		0	0			0	0
964	62	30.12	48.31	57.8	27.42		2.77	2	1	0	1	1	0	0	0	0	0	0	0	1	1	0	1	0	0	0	1	0	0	0	0	0	0	0	1	0	1	0	0	0	0	1		0	0			0	0
966	73	24.24	84.94	48.9	24.36		2.99	1	1	0	1	1	1	0	1	0	0	0	0	1	1	0	1	0	0	0	1	0	0	0	0	0	0	0	1	0	0	0	0	0	0	0		0	0			0	0
969	52	33.79	109.87	52.3	34.79		3.81	1	1	0	1	1	0	0	0	0	0	0	0	1	1	0	1	0	0	0	1	0	0	0	0	0	0	0	1	0	1	0	0	0	0	1		0	0			0	0
970	72	30.12	83.3	56.2	31.01		3.79	1	1	0	1	1	1	0	0	0	0	0	1	1	1	0	1	0	0	0	0	0	1	0	0	0	0	0	1	0	0	0	0	0	0	0		0	0			0	0
975	56	24.98	95.82	49.9	24.17		3.71	1	1	0	1	1	1	0	0	0	0	0	0	1	1	0	1	0	0	0	1	0	0	0	0	0	0	0	1	0	0	0	0	0	0	0		0	0			0	0
982	58	32.69	96.97	59.1	15.69		3.15	2	1	0	1	1	0	0	1	1	1	0	0	1	1	0	1	1	0	0	0	0	1	0	0	0	0	0	1	0	0	0	0	0	0	0		0	0			0	0
984	65	28.65	94.12	63	18.73		2.83	1	1	0	1	1	0	0	0	0	0	0	0	1	1	0	1	0	0	0	0	0	1	0	0	0	0	0	0	0	0	0	0	0	0	0		0	0			0	0
988	58	26.45	120.45	59.4	23.72		3.1	1	1	0	1	1	1	0	0	1	0	0	0	1	1	0	1	0	0	0	0	0	1	0	0	0	0	0	1	0	0	0	0	0	0	0		0	0			0	0
989	72	31.22	101.62	64.6	26.25		3.04	1	1	0	1	1	0	0	0	1	0	0	1	1	1	0	1	1	0	0	0	0	1	0	0	0	0	0	1	0	0	0	0	0	0	0		0	0			0	0
990	70	26.81	104.22	53.8	14.31		3.04	2	1	0	1	1	0	0	0	1	0	0	0	1	1	0	0	0	0	0	1	0	0	0	0	0	0	0	0	0	0	0	0	0	0	0		0	0			0	0
992	54	27.55	39.08	50.6	73		2.94	3	2	0	1	1	0	1	0	1	1	1	0	1	1	0	0	0	0	0	1	1	0	0	0	0	0	0	1	0	0	0	0	0	0	0		0	0			0	0
993	56	33.79	82.69	58.5	23.87		2.5	1	1	0	1	0	0	0	0	1	1	1	0	1	1	0	1	0	0	0	1	0	0	0	0	0	0	0	1	0	0	0	0	0	0	0		0	0			0	0
994	62	29.38	106.65	62.7	79		3.69	3	2	0	1	1	0	0	0	1	0	0	0	1	1	0	1	0	0	0	1	0	1	0	0	0	0	0	1	0	0	0	0	0	0	0		0	0			0	0
996	51	29.02	71.67	53.3	24.42		2.79	2	1	0	1	1	0	0	0	0	1	0	0	1	1	0	0	0	0	0	1	0	0	0	0	0	0	0	1	0	0	0	0	0	0	0		0	0			0	0
997	70	22.77	57.74	52.2	12.74		2.77	2	1	0	0	1	1	0	0	1	1	0	0	1	1	0	0	0	0	0	0	0	1	0	0	0	0	0	0	0	0	0	0	0	0	0		0	0			0	0
998	53	20.2	70.29	49.4	16.58		2.96	1	1	0	0	1	0	0	1	1	1	1	0	1	1	0	1	0	0	0	1	0	0	0	0	0	0	0	1	0	0	0	0	0	0	0		0	0			0	0
999	58	31.22	40.76	44.5	30.38		2.44	1	1	0	1	1	1	0	0	0	0	0	0	1	1	0	1	1	0	0	0	0	1	0	0	0	0	0	1	0	1	0	0	0	1	1		1	0			0	1
1001	70	25.71	115.72	65.3	17.15		3.31	1	1	0	1	0	0	0	0	0	0	0	1	1	1	0	0	0	0	0	0	0	1	0	0	0	0	0	1	0	0	0	0	0	0	0		0	0			0	0
1002	54	27.18	49.44	43.7	33.39		2.5	2	1	0	1	1	1	0	0	0	1	1	0	1	1	0	0	0	0	0	1	0	0	0	0	0	0	0	1	0	1	0	0	0	1	1		0	0			0	0
1004	69	26.08	38.99	46	21.7		2.93	1	1	0	1	1	1	0	0	1	0	0	0	1	1	0	1	0	0	0	0	0	1	0	0	0	0	0	1	0	1	0	0	0	0	1		0	0			0	0
1007	52	32.32	38	45.1	19.84		2.68	1	1	0	1	0	1	1	0	1	0	0	1	1	1	0	0	0	0	0	0	0	1	0	0	0	0	0	0	0	0	0	0	0	0	0		0	0			0	0
1008	52	20.57	66.57	46.4	16.28		3.31	1	1	0	0	1	0	0	0	0	0	0	0	1	1	0	1	0	0	0	1	0	0	0	0	0	0	0	1	0	0	0	0	0	0	0		0	0			1	0
1010	64	29.75	106.61	59	60		3.33	3	2	0	1	1	0	1	0	0	1	1	1	1	0	0	1	0	0	0	1	0	1	0	0	0	0	0	1	0	0	0	0	0	0	0		0	0			0	0
1012	53	23.88	97.16	41.9	33.11		3.09	2	1	0	1	0	0	0	0	1	1	0	0	1	1	0	1	0	0	0	1	0	0	0	0	0	0	0	1	0	0	0	0	0	0	0		0	0			0	0
1014	73	18.37	81.92	54.3	18.53		3.2	1	1	0	0	1	0	0	0	0	0	0	0	1	1	0	1	0	0	0	1	0	0	0	0	0	0	0	0	0	0	0	0	0	0	0		0	0			0	0
1018	62	26.08	96.47	47.2	63		2.64	3	2	0	1	1	0	1	0	0	1	0	0	1	1	1	1	0	0	0	1	0	1	0	0	0	0	0	1	0	0	0	0	0	0	0		0	0			0	0
1022	64	28.65	126.9	49.7	64		2.74	2	2	0	1	1	0	0	0	1	0	0	0	1	1	1	1	0	1	1	1	1	0	0	0	0	0	0	1	0	0	0	0	0	0	0		0	0			0	0
1030	62	28.28	41.53	56.2	18.72		3.4	1	1	0	1	1	1	0	0	0	0	0	0	1	1	0	0	0	0	0	0	0	1	0	0	0	0	0	0	0	0	0	0	0	0	0		0	0			0	0
1031	77	30.12	105.31	48.5	67		2.64	2	2	0	1	1	1	1	0	1	1	0	1	1	1	0	0	0	0	0	1	0	1	0	0	0	0	0	1	0	0	0	0	0	0	0		0	0			0	0
1033	77	31.96	54.25	61	14.86		2.28	2	1	0	1	1	1	1	0	1	0	0	1	1	1	0	0	0	0	0	0	1	0	0	0	0	0	0	0	0	0	0	0	0	0	0		0	1			0	0
1034	60	26.08	116.83	60.6	28.25		2.35	2	1	0	1	1	0	0	1	1	1	1	0	1	1	0	0	0	0	0	1	0	0	0	0	0	0	0	1	0	0	0	0	0	0	0		0	0			0	0
1035	56	29.75	86.93	50.5	23.35		2.95	1	1	0	1	1	0	0	0	1	0	0	1	1	1	0	1	0	0	0	0	0	1	0	0	0	0	0	1	0	1	0	0	0	0	1		0	0			0	0
1036	64	30.85	98.58	48.9	17.18		3.22	1	1	0	1	1	0	1	1	0	1	0	1	1	1	0	1	0	0	0	1	0	0	0	0	0	0	0	1	0	0	0	0	0	0	0		0	0			0	0
1038	62	20.2	58.1	56.9	17.24		3.28	2	1	0	0	1	0	0	0	1	0	0	0	1	1	0	1	0	0	0	0	1	0	0	0	0	0	0	0	0	0	0	0	0	0	0		0	0			0	0
1040	60	32.32	95.91	59.8	70		2.36	2	2	0	1	1	1	0	0	1	1	0	0	1	1	0	1	0	0	0	0	1	1	0	0	0	0	0	1	0	0	0	0	0	0	0		0	0			0	0
1041	53	26.81	119.85	48.8	17.74		3.09	1	1	0	1	1	0	0	0	0	1	0	0	1	1	0	1	0	0	0	1	0	0	0	0	0	0	0	0	0	0	0	0	0	0	0		0	0			0	0
1042	62	28.65	97.68	58.3	28.2		2.31	3	1	0	1	1	0	1	0	1	1	1	1	1	1	0	1	0	0	0	1	0	0	0	0	0	0	0	1	0	0	0	0	0	0	0		0	0			0	0
1043	76	29.75	87.79	50.7	26.55		2.52	1	1	0	1	1	0	0	0	0	0	0	0	1	0	0	1	0	0	0	1	0	0	0	0	0	0	0	1	0	0	0	0	0	0	0		0	0			0	0
1045	51	28.65	135.22	61.3	22.7		2.99	1	1	0	1	1	1	0	0	0	0	0	0	0	1	0	0	0	0	0	0	0	1	0	0	0	0	0	1	0	0	0	0	0	0	0		0	0			0	0
1047	64	20.94	37.68	45.5	34.96		2.51	2	1	0	0	0	0	0	0	0	1	1	0	1	1	1	1	0	0	0	0	1	0	0	0	0	0	0	1	0	0	0	0	0	0	0		0	1			1	0
1051	64	23.88	56.45	65.5	18		3.55	2	1	0	0	1	0	0	0	0	1	1	1	1	1	0	0	0	1	0	1	0	0	0	0	0	0	0	1	0	0	0	0	0	0	0		0	0			0	0
1052	77	26.81	96.37	54	24.39		2.75	1	1	0	1	0	0	0	0	1	1	0	0	1	1	0	0	0	0	0	1	0	0	0	0	0	0	0	1	0	0	0	0	0	0	0		0	0			0	0
1056	74	21.67	60.97	63.8	106		3.91	3	3	0	0	1	1	0	0	0	0	0	0	1	1	0	1	0	0	0	1	1	1	0	0	0	0	0	1	0	0	0	0	0	0	0		0	0			0	0
1058	76	33.06	106.09	57.3	21.23		3.1	2	1	0	1	0	1	0	0	0	0	0	0	1	1	0	1	0	0	0	0	0	1	0	0	0	0	0	1	0	0	0	0	0	0	0		0	0			0	0
1060	52	32.32	119.92	61.1	31.83		2.6	1	1	0	1	0	0	1	0	1	0	0	0	1	1	0	1	0	0	0	1	0	0	0	0	0	0	0	1	0	0	0	0	0	0	0		0	0			0	0
1063	58	21.3	92.57	48.3	23.03		2.79	1	1	0	0	1	0	0	0	1	0	0	0	1	1	0	1	0	0	0	1	0	0	0	0	0	0	0	1	0	1	0	0	0	0	1		0	0			0	0
1068	62	29.75	54	35.7	109		2.43	3	3	0	1	1	0	0	0	1	1	0	0	1	1	0	1	1	0	0	1	1	1	0	0	0	0	0	1	0	0	0	0	0	0	0		0	1			1	0
1072	59	31.22	47.7	48.6	8.64		2.73	1	1	0	1	1	0	0	0	1	0	0	0	1	1	0	0	0	0	0	1	0	0	0	0	0	0	0	0	0	0	0	0	0	0	0		0	0			0	0
1074	53	29.75	103.75	63.1	19.82		3.01	2	1	0	1	1	0	0	0	0	0	0	0	1	1	0	1	0	0	0	0	1	0	0	0	0	0	0	0	0	0	0	0	0	0	0		0	0			0	0
1075	52	25.34	116.06	52.6	14.27		2.96	2	1	0	1	1	1	0	0	0	0	0	0	1	1	0	0	0	0	0	0	0	1	0	0	0	0	0	0	0	0	0	0	0	0	0		0	0			0	0
1076	76	27.92	115.19	56	22.96		3.55	2	1	0	1	1	0	0	0	1	0	0	0	1	1	0	1	0	0	0	1	0	0	0	0	0	0	0	1	0	0	0	0	0	0	0		0	0			0	0
1077	60	30.85	42.01	49.3	16.58		2.67	2	1	0	1	1	0	0	0	0	0	0	0	1	1	0	1	0	0	0	0	0	1	0	0	0	0	0	1	0	0	0	0	0	0	0		0	0			0	0
1081	53	25.71	86.36	48.6	20.51		2.96	1	1	0	0	1	0	0	0	0	0	0	0	1	1	0	1	0	0	0	1	0	0	0	0	0	0	0	1	0	0	0	0	0	0	0		0	0			0	0
1082	44	30.85	52.38	50.1	85		2.36	2	2	0	1	0	0	0	0	0	1	0	0	1	1	0	1	1	1	1	1	1	0	0	0	0	0	0	1	0	0	0	0	0	0	0		0	0			0	0
1084	74	33.06	126.43	58.6	19.29		2.53	2	1	0	1	1	1	1	0	0	0	0	0	1	1	0	1	0	0	0	1	0	0	0	0	0	0	0	1	0	0	0	0	0	0	0		0	0			0	0
1085	56	29.38	49.43	52.2	28.72		2.79	1	1	0	1	1	0	0	0	0	1	1	0	1	1	0	0	0	0	0	1	0	0	0	0	0	0	0	1	0	0	0	0	0	0	0		0	0			0	0
1088	72	26.08	28.61	41.8	28.68		2.58	1	1	0	1	1	0	0	0	1	0	0	0	1	1	1	1	0	0	0	1	0	0	0	0	0	0	0	1	0	0	0	0	0	0	0		0	0			0	0
1089	71	31.96	99.96	53.4	24.57		3.1	1	1	0	1	1	0	0	0	0	0	0	0	1	1	0	1	0	0	0	1	0	0	0	0	0	0	0	1	0	0	0	0	0	0	0		0	0			0	0
1092	62	23.51	66.26	61.8	18.34		3.25	2	1	0	0	1	0	0	0	1	1	0	1	1	1	0	0	0	0	0	0	1	0	0	0	0	0	0	0	0	0	0	0	0	0	0		0	1			1	0
1093	71	21.67	78.69	57.9	23.71		2.5	1	1	0	0	1	0	0	0	1	0	0	0	1	1	0	1	0	0	0	1	0	0	0	0	0	0	0	1	0	0	0	0	0	0	0		0	0			0	0
1094	75	23.88	74.42	64.4	61		3.02	3	2	0	0	0	0	0	0	0	1	0	1	1	1	0	1	0	0	0	1	0	1	0	0	0	0	0	1	0	1	0	0	1	0	0		0	0			0	0
1095	54	23.88	76.03	55	26.15		2.56	1	1	0	0	1	0	0	0	1	1	0	0	1	1	0	1	0	0	0	0	0	1	0	0	0	0	0	1	0	0	0	0	0	0	0		0	0			0	0
1097	52	32.69	105.84	46.6	26.98		2.31	1	1	0	1	1	0	0	0	1	0	0	1	1	1	0	1	0	0	0	1	0	0	0	0	0	0	0	1	0	0	0	0	0	0	0		0	0			0	0
1098	51	26.45	46.7	60.9	20.91		2.94	1	1	0	1	1	1	0	0	0	0	0	1	1	1	0	0	0	0	0	1	0	0	0	0	0	0	0	1	0	0	0	0	0	0	0		0	0			0	0
1099	65	24.98	84.48	49.4	16.08		2.45	3	1	0	1	1	0	0	1	1	1	0	0	1	1	0	1	0	0	0	0	0	1	0	0	0	0	0	1	0	0	0	0	0	0	0		0	0			0	0
1100	54	20.2	62.28	54.1	56		3.23	2	2	0	0	1	0	0	0	1	0	0	0	1	1	0	1	0	0	0	1	0	1	0	0	0	0	0	1	0	0	0	0	0	0	0		0	0			0	0
1102	60	31.96	100.73	59.8	52		2.57	3	2	0	1	0	1	0	0	0	1	0	0	1	1	0	1	0	0	0	1	1	0	0	0	0	0	0	1	0	0	0	0	0	0	0		0	0			0	0
1104	82	29.02	44.36	37.3	55		3.19	2	2	0	1	1	0	0	0	0	0	0	1	1	1	0	1	0	0	0	0	1	1	0	0	0	0	0	1	0	0	0	0	0	0	0		0	0			1	0
1108	65	32.32	95.03	37.6	24.69		2.31	3	1	0	1	1	0	0	0	1	0	0	0	1	1	0	1	0	0	0	0	0	1	0	0	0	0	0	1	0	0	0	0	0	0	0		0	0			0	0
1109	74	28.65	70.42	43.4	63		2.72	3	2	0	1	1	0	0	0	1	0	0	1	1	1	0	1	0	0	0	1	1	0	0	0	0	0	0	1	0	0	0	0	0	0	0		0	0			0	0
1111	69	20.57	40.03	45.4	111		2.46	2	2	1	1	1	1	0	1	1	1	1	1	1	1	0	1	0	0	0	1	1	0	0	0	1	0	0	1	0	0	0	0	0	0	0		0	0			0	0
1112	74	24.24	94.29	59.9	21.7		2.78	1	1	0	1	1	0	1	0	1	0	0	0	1	1	0	1	0	0	0	0	0	1	0	0	0	0	0	1	0	0	0	0	0	0	0		0	0			0	0
1113	75	22.77	126.8	36.7	24.91		3.01	1	1	0	1	1	1	0	0	1	0	0	0	1	1	0	1	0	0	0	0	1	0	0	0	0	0	0	1	0	0	0	0	0	0	0		0	0			0	0
1117	63	29.75	112.31	53	11.27		2.76	2	1	0	1	1	0	0	0	1	1	0	1	1	1	0	1	0	0	0	1	0	0	0	0	0	0	0	0	0	0	0	0	0	0	0		0	0			0	0
1118	61	17.26	36.69	49	46		3.37	2	2	0	0	1	1	0	0	0	0	0	1	1	1	0	1	0	0	0	1	0	1	0	0	0	0	0	0	0	0	0	0	0	0	0		0	0			0	0
1122	74	32.32	69.27	36.6	114		3.16	2	2	0	1	0	0	0	1	0	1	1	0	1	1	0	1	1	1	1	1	1	0	0	0	0	0	0	1	0	0	0	0	0	0	0		0	0			0	0
1123	67	28.28	84.49	37.9	24.13		3.09	2	1	0	1	0	1	0	0	1	1	1	1	1	1	1	1	1	0	0	1	0	0	0	0	0	0	0	1	0	0	0	0	0	0	0		0	0			0	0
1127	58	27.18	37.06	49.8	57.49		2.54	1	1	0	1	1	1	0	0	0	1	1	0	1	1	1	1	0	0	0	0	0	1	0	0	0	0	0	1	0	0	0	0	0	0	0		0	1			0	0
1131	79	24.61	110.87	59.9	24.36		3.07	1	1	0	1	1	0	0	0	1	0	0	0	1	1	0	1	0	0	0	1	0	0	0	0	0	0	0	1	0	0	0	0	0	0	0		0	0			0	0
1133	67	27.92	100.39	38.1	20.1		2.71	2	1	0	1	0	0	0	0	0	1	0	0	1	1	0	1	0	0	0	0	1	0	0	0	0	0	0	1	0	0	0	0	0	0	0		0	0			0	0
1134	44	25.71	73.25	64.4	18.3		2.9	3	1	0	1	1	0	0	0	0	1	0	0	1	1	0	1	0	0	0	1	0	0	0	0	0	0	0	0	0	0	0	0	0	0	0		0	0			0	0
1135	59	26.45	40.31	58.8	48.97		2.31	2	1	0	1	0	1	1	0	1	1	1	0	1	1	0	1	0	0	0	0	1	0	0	0	0	0	0	1	0	0	0	0	0	0	0		0	1			0	0
1136	59	30.85	119.22	38.1	14.09		3.07	2	1	0	1	1	0	0	0	1	0	0	0	1	1	0	1	0	0	0	1	0	0	0	0	0	0	0	0	0	0	0	0	0	0	0		0	0			0	0
1137	64	23.88	100	63.5	16.76		2.76	2	1	0	1	1	1	0	0	0	0	0	0	1	1	0	1	0	0	0	1	0	0	0	0	0	0	0	1	0	0	0	0	0	0	0		0	0			0	0
1138	69	24.24	88.67	58.1	19.49		3.06	2	1	0	1	1	0	0	0	0	1	0	0	1	1	0	1	0	0	0	1	0	0	0	0	0	0	0	1	0	0	0	0	0	0	0		0	0			0	0
1139	67	27.55	98.52	50.7	14.94		2.92	1	1	0	1	1	0	0	0	1	1	0	0	1	1	0	1	0	0	0	0	0	1	0	0	0	0	0	1	0	0	0	0	0	0	0		0	0			0	0
1140	56	18.73	78.71	65.4	29.39		3.17	1	1	0	0	0	0	0	0	1	0	0	0	1	1	0	1	0	0	0	1	0	0	0	0	0	0	0	1	0	0	0	0	0	0	0		0	0			0	0
1141	56	23.14	112.14	64.9	32.22		3.02	1	1	0	1	1	0	0	0	0	0	0	0	1	1	0	0	0	0	0	0	1	0	0	0	0	0	0	1	0	0	0	0	0	0	0		0	0			0	0
1142	58	18.73	99.31	39.9	31.45		3	1	1	0	0	1	0	0	0	0	0	0	0	1	1	0	1	0	0	0	0	0	1	0	0	0	0	0	1	0	0	0	0	0	0	0		0	0			0	0
1144	66	30.49	100.54	59.9	11.25		3.19	1	1	0	1	1	0	0	0	1	0	0	0	1	1	0	1	0	0	0	0	1	0	0	0	0	0	0	0	0	0	0	0	0	0	0		0	0			0	0
1146	79	29.75	86.89	36.4	23.03		2.63	2	1	0	1	0	1	1	0	1	1	0	0	1	1	0	1	0	0	0	0	1	0	0	0	0	0	0	1	0	0	0	0	0	0	0		0	0			0	1
1151	76	20.2	46.19	49.5	68		2.55	2	2	0	1	1	1	0	0	0	1	1	0	1	1	0	1	0	0	0	0	1	1	0	0	0	0	0	1	0	0	0	0	0	0	0		0	0			0	0
1152	47	31.96	75.75	57.6	17.37		3.1	1	1	0	1	0	0	0	0	0	0	0	1	1	1	0	1	0	0	0	0	1	0	0	0	0	0	0	1	1	1	1	0	0	0	1		0	1			0	0
1153	65	17.63	67.28	59.8	16.72		3.26	1	1	0	0	1	0	0	0	1	1	0	0	1	0	0	1	0	0	0	0	0	1	0	0	0	0	0	1	0	1	0	0	1	0	0		0	0			0	1
1154	59	25.34	98.67	62	118		2.47	3	3	0	1	1	1	0	0	1	1	0	1	1	1	0	1	0	0	0	1	1	1	0	0	0	0	0	1	0	0	0	0	0	0	0		0	0			0	0
1155	68	16.53	66.21	63.9	22.33		3.55	1	1	0	0	1	0	1	0	0	0	0	0	1	1	0	1	0	0	0	1	0	0	0	0	0	0	0	1	0	0	0	0	0	0	0		0	0			0	0
1157	64	27.55	74.23	56.8	25.96		3.28	1	1	0	1	1	0	0	1	0	0	0	0	1	1	0	1	0	0	0	1	0	0	0	0	0	0	0	1	0	1	0	0	0	1	1		0	0			0	0
1158	77	29.75	50.89	58.2	109		3.11	2	2	1	1	1	0	0	0	1	1	0	0	1	1	0	1	0	0	0	1	0	1	0	0	0	0	1	1	0	1	0	0	1	0	1		0	0			0	1
1159	45	22.77	88.39	53.3	18.92		2.55	1	1	0	1	1	0	0	0	0	0	0	0	1	1	0	0	0	0	0	1	0	0	0	0	0	0	0	0	0	1	0	0	0	1	1		0	0			0	0
1160	61	24.61	108.66	57.2	30.65		4.21	2	1	0	1	0	0	0	1	1	1	1	0	1	1	0	1	0	0	0	1	0	0	0	0	0	0	0	1	0	0	0	0	0	0	0		0	0			0	0
1161	74	23.51	79.47	50.7	18.19		2.51	1	1	0	0	1	0	0	0	1	0	0	1	1	1	0	1	0	0	0	1	0	0	0	0	0	0	0	0	0	0	0	0	0	0	0		0	0			0	0
1162	48	26.08	114.68	52.2	27.69		2.78	1	1	0	1	1	0	0	1	1	0	0	0	1	1	0	1	0	0	0	1	0	0	0	0	0	0	0	1	1	0	0	0	0	0	0		0	1			0	0
1164	78	24.24	68.8	42.3	12.75		2.41	2	1	0	0	0	0	0	0	0	1	1	0	1	1	0	0	0	0	0	0	0	1	0	0	0	0	0	0	0	0	0	0	0	0	0		0	0			0	0
1165	68	27.55	51.15	50.9	128		2.64	3	3	0	1	1	1	1	0	0	1	0	1	1	1	0	1	0	0	0	1	1	1	0	0	0	0	0	1	0	0	0	0	0	0	0		0	0			0	0
1168	69	19.47	87.78	60.8	65		2.99	2	2	0	0	0	0	0	0	1	1	0	0	0	1	0	1	0	0	0	1	0	1	0	0	0	0	0	1	0	0	0	0	0	0	0		0	0			0	0
1169	48	18	84.32	55	13.78		2.43	1	1	0	0	1	0	0	0	1	0	0	0	1	1	0	0	0	0	0	0	0	1	0	0	0	0	0	0	0	0	0	0	0	0	0		0	0			0	0
1170	48	18.73	42.67	59.9	25.63		2.82	1	1	0	0	0	0	0	0	0	1	1	0	1	1	0	1	0	0	0	0	0	1	0	0	0	0	0	1	0	0	0	0	0	0	0		0	0			1	0
1171	56	28.65	115.98	64.2	27.45		3.02	1	1	0	1	1	0	0	0	0	0	0	0	1	1	0	1	0	0	0	0	0	1	0	0	0	0	0	1	0	0	0	0	0	0	0		0	0			0	0
1172	73	30.85	110.26	40	31.11		3.9	2	1	0	1	1	1	0	0	1	0	0	1	1	1	0	1	0	0	0	0	1	0	0	0	0	0	0	1	0	0	0	0	0	0	0		0	0			0	0
1174	63	24.98	112.13	58.5	20.8		2.74	1	1	0	1	1	1	0	0	0	1	1	0	1	1	0	0	0	0	0	1	0	0	0	0	0	0	0	1	0	0	0	0	0	0	0		0	0			0	0
1175	64	34.16	47.32	56.3	86		3.23	3	2	0	1	1	0	0	0	0	1	0	1	1	0	0	1	1	1	1	1	1	0	0	0	0	0	0	1	0	0	0	0	0	0	0		0	0			1	1
1177	66	30.49	110.9	49.3	22.07		2.62	2	1	0	1	0	0	1	0	1	0	0	1	1	1	0	1	1	0	0	0	1	0	0	0	0	0	0	1	0	0	0	0	0	0	0		0	0			0	0
1178	58	24.61	81.74	38.4	14.95		2.37	1	1	0	1	1	1	1	0	1	1	0	1	1	1	0	1	0	0	0	1	0	0	0	0	0	0	0	0	0	0	0	0	0	0	0		0	0			0	0
1180	76	24.24	102.78	39.1	60		2.53	2	2	0	1	1	0	0	0	1	1	0	1	1	1	0	1	0	0	0	1	0	1	0	0	0	0	0	1	0	0	0	0	0	0	0		0	0			0	0
1184	39	22.77	102.42	60.9	17.89		2.77	1	1	0	1	1	0	0	0	1	0	0	0	1	1	0	1	0	0	0	1	0	0	0	0	0	0	0	1	0	0	0	0	0	0	0		0	0			0	0
1187	61	27.18	43.74	56.4	85		2.5	2	2	0	1	1	1	0	0	0	1	0	1	1	1	0	1	0	0	0	1	1	0	0	0	0	0	0	1	0	1	0	0	0	0	1		0	1			0	0
1189	62	29.75	99.49	65.1	20.44		2.84	1	1	0	1	0	1	0	0	0	0	0	1	1	1	0	0	0	0	0	1	0	0	0	0	0	0	0	1	0	0	0	0	0	0	0		0	0			0	0
1190	67	26.81	90.6	62	17.25		2.98	2	1	0	1	0	1	1	0	0	1	1	1	1	1	0	1	0	0	0	1	0	0	0	0	0	0	0	0	0	1	0	0	0	0	1		0	0			0	0
1191	76	20.57	39.1	51.4	30.45		2.96	1	1	0	0	0	1	0	0	1	0	0	0	1	1	1	1	1	0	0	1	0	0	0	0	0	0	0	1	0	0	0	0	0	0	0		0	0			0	0
1192	56	26.08	111.44	62.5	17.64		3.37	1	1	0	1	1	0	0	0	1	0	0	0	1	1	0	1	0	0	0	1	0	0	0	0	0	0	0	1	0	0	0	0	0	0	0		0	0			0	0
1195	79	30.85	123.38	61.5	57		3.29	3	2	0	1	1	0	0	0	0	1	0	0	1	1	0	1	0	0	0	0	1	1	0	0	0	0	0	1	0	0	0	0	0	0	0		0	0			0	0
1196	71	23.51	102.83	60.1	12.25		2.86	2	1	0	1	1	1	0	0	1	1	0	1	1	1	0	1	0	0	0	0	0	1	0	0	0	0	0	1	0	0	0	0	0	0	0		0	0			0	0
1197	64	23.88	56.47	37.3	19.31		2.26	2	1	0	1	0	0	0	0	1	1	1	1	1	1	0	0	0	0	0	0	1	0	0	0	0	0	0	0	0	0	0	0	0	0	0		0	0			0	0
1202	69	17.63	57.23	59	22.38		3.78	2	1	0	0	1	0	0	0	0	0	0	1	1	1	0	1	0	0	0	1	0	0	0	0	0	0	0	1	0	0	0	0	0	0	0		0	0			0	0
1203	54	17.26	68.99	57	15.98		3.05	1	1	0	0	1	0	0	0	0	0	0	0	1	1	0	0	0	0	0	0	1	0	0	0	0	0	0	1	0	0	0	0	0	0	0		0	0			0	0
1206	64	33.79	107.27	65	24.57		3.11	1	1	0	1	1	0	0	0	0	1	1	1	1	1	0	1	0	0	0	1	0	0	0	0	0	0	0	1	0	0	0	0	0	0	0		0	0			0	0
1208	60	17.26	42.1	50.5	32.19		3.09	2	1	0	0	1	0	0	0	0	1	0	0	1	1	0	1	0	0	0	0	0	1	0	0	0	0	0	1	0	0	0	0	0	0	0		0	0			0	0
1210	71	21.3	84.14	59.4	37		2.58	3	2	0	1	1	1	0	0	1	1	0	0	1	0	0	0	0	0	0	1	1	0	0	0	0	0	0	0	0	1	0	0	0	0	1		0	0			0	0
1214	67	25.34	48.09	43	14.3		3.31	1	1	0	1	0	1	1	0	0	0	0	0	1	1	0	0	0	0	0	1	0	0	0	0	0	0	0	1	0	0	0	0	0	0	0		0	0			0	0
1220	59	20.57	37.15	51.8	31.56		2.87	1	1	0	0	0	0	0	0	1	0	0	0	1	1	0	0	0	0	0	0	0	1	0	0	0	0	0	1	0	0	0	0	0	0	0		0	0			0	0
1221	64	33.43	100.73	57.4	37		2.67	3	2	0	1	1	0	0	0	0	1	0	0	1	1	0	0	0	0	0	1	0	1	0	0	0	0	0	0	0	0	0	0	0	0	0		0	0			0	0
1226	71	28.65	131.17	36.8	29.92		3.68	2	1	0	1	1	0	0	0	1	1	0	0	1	1	0	1	0	0	0	1	0	0	0	0	0	0	0	1	0	1	0	0	0	1	1		0	0			0	0
1229	63	23.51	93.7	59.4	16.89		2.8	1	1	0	1	1	1	0	0	0	0	0	0	1	1	0	1	0	0	0	1	0	0	0	0	0	0	0	0	0	0	0	0	0	0	0		0	0			0	0
1230	53	30.49	113.24	55.9	74		2.51	2	2	0	1	1	0	0	0	0	1	1	0	1	1	0	1	0	0	0	1	0	1	0	0	0	0	0	1	0	0	0	0	0	0	0		0	0			0	0
1232	75	25.34	36.92	58.7	20.9		2.51	2	1	0	1	1	0	0	0	1	0	0	0	1	1	0	0	0	0	0	0	0	1	0	0	0	0	0	1	0	0	0	0	0	0	0		0	0			0	1
1235	55	24.24	96.43	64.4	12.62		2.25	1	1	0	1	1	0	1	0	0	0	0	0	1	1	0	1	0	0	0	1	0	0	0	0	0	0	0	0	0	0	0	0	0	0	0		0	0			0	0
1237	71	26.81	82.62	58.1	78		3.14	2	2	0	1	1	1	0	0	1	1	0	1	1	1	0	1	0	0	0	1	1	0	0	0	0	0	0	1	0	0	0	0	0	0	0		0	0			0	0
1238	71	26.81	126.08	60.5	21.43		3.02	1	1	0	1	1	0	0	0	1	1	0	1	1	1	0	1	0	0	0	0	0	1	0	0	0	0	0	1	0	0	0	0	0	0	0		0	0			0	0
1239	60	27.18	81.28	55.1	28.71		2.27	1	1	0	1	1	1	0	0	1	0	0	1	1	1	0	1	0	0	0	0	0	1	0	0	0	0	0	1	0	0	0	0	0	0	0		0	0			0	0
1241	55	20.57	60.27	52.8	18.87		2.48	1	1	0	0	1	1	0	0	0	0	0	0	1	1	0	1	0	0	0	1	0	0	0	0	0	0	0	1	0	1	0	0	0	1	1		0	0			0	0
1242	77	27.92	97.07	62.8	63		3.31	3	2	0	1	0	1	0	0	1	1	0	0	1	1	1	0	0	1	1	1	1	0	0	0	0	0	0	1	0	0	0	0	0	0	0		0	0			0	0
1243	67	27.18	86.61	58.2	16.78		2.78	1	1	0	1	1	0	0	0	0	0	0	1	1	1	0	1	0	0	0	1	0	0	0	0	0	0	0	1	0	0	0	0	0	0	0		0	0			0	0
1244	64	31.59	104.37	37.8	17.92		2.64	3	1	0	1	1	1	1	0	1	1	0	0	1	1	0	1	0	0	0	0	1	0	0	0	0	0	0	1	0	0	0	0	0	0	0		0	0			0	0
1245	72	25.71	89.9	51.6	22.15		2.81	2	1	0	1	1	0	0	0	0	1	0	0	1	1	0	0	0	0	0	0	0	1	0	0	0	0	0	1	0	0	0	0	0	0	0		0	0			0	0
1247	60	26.45	87.98	58.3	26.49		3.24	1	1	0	1	1	0	0	0	1	0	0	0	1	1	0	1	0	0	0	1	0	0	0	0	0	0	0	1	0	0	0	0	0	0	0		0	0			0	0
1248	67	29.75	30.45	48.7	47		3.05	3	2	0	1	1	1	1	0	1	0	0	0	1	1	0	1	0	0	0	1	1	0	0	0	0	0	0	0	0	0	0	0	0	0	0		0	0			0	0
1249	70	26.81	100.39	40	20.48		3.84	1	1	0	1	1	0	0	0	0	0	0	0	1	1	0	1	0	0	0	1	0	0	0	0	0	0	0	1	0	0	0	0	0	0	0		0	0			0	0
1252	52	29.38	44.3	44.9	27.41		3.43	1	1	0	1	1	1	0	1	0	0	0	1	1	1	0	0	0	0	0	0	0	1	0	0	0	0	0	1	0	0	0	0	0	0	0		0	0			1	0
1254	76	19.83	70.91	61.4	73		3.46	2	2	0	0	0	0	1	0	1	0	0	0	1	1	0	1	0	0	0	1	0	1	0	0	0	0	0	1	0	0	0	0	0	0	0		0	0			0	0
1255	56	26.81	102	38	59		2.9	3	2	0	1	1	0	0	1	1	0	0	1	1	1	0	1	0	1	1	1	1	0	0	0	0	0	0	1	0	0	0	0	0	0	0		0	0			0	0
1256	49	24.61	93.42	38.3	90		2.79	2	2	0	1	1	0	1	0	1	1	1	0	1	1	0	1	0	0	0	1	1	0	0	0	0	0	0	1	0	0	0	0	0	0	0		0	0			0	0
1258	71	29.38	82.32	49.7	18.84		2.85	1	1	0	1	0	0	0	0	1	0	0	0	1	1	0	1	0	0	0	0	0	1	0	0	0	0	0	0	0	0	0	0	0	0	0		0	0			0	0
1260	60	31.96	110.57	36.7	106		3.48	3	3	0	1	1	1	0	0	0	0	0	0	1	1	0	0	0	0	0	1	1	1	0	0	0	0	0	1	0	0	0	0	0	0	0		0	0			0	0
1261	65	27.55	90.55	61.8	13.74		2.95	1	1	0	1	1	0	0	1	0	0	0	0	1	1	1	0	1	0	0	0	0	1	0	0	0	0	0	1	0	0	0	0	0	0	0		0	0			0	0
1262	72	26.45	102.08	49	26.7		3.39	1	1	0	1	1	0	0	0	1	0	0	0	1	1	0	1	0	0	0	0	0	1	0	0	0	0	0	1	0	0	0	0	0	0	0		0	0			0	0
1264	65	30.12	91.63	61.8	24		2.91	1	1	0	1	1	1	1	0	1	0	0	1	1	1	0	0	0	1	0	1	0	0	0	0	0	0	0	1	0	0	0	0	0	0	0		0	0			0	0
1269	82	18	36.84	35.7	27.99		2.59	1	1	0	0	1	0	1	0	1	0	0	0	1	1	0	1	0	0	0	1	0	0	0	0	0	0	0	1	0	0	0	0	0	0	0		1	1			1	1
1271	65	22.41	49.08	60.6	22.9		3.1	1	1	0	1	1	1	1	0	1	0	0	1	1	1	0	1	0	0	0	1	0	0	0	0	0	0	0	1	0	0	0	0	0	0	0		0	0			0	0
1272	49	31.96	121.61	37.9	15.74		2.58	1	1	0	1	0	1	0	0	0	0	0	0	1	1	0	0	0	0	0	0	1	0	0	0	0	0	0	0	0	0	0	0	0	0	0		0	0			0	0
1275	68	29.75	39.14	59.7	17.81		2.91	1	1	0	1	1	1	0	0	0	0	0	0	1	1	0	0	0	0	0	0	0	1	0	0	0	0	0	0	0	0	0	0	0	0	0		0	0			0	0
1276	49	21.67	65.21	63.2	21.68		3.14	1	1	0	0	1	0	0	0	0	0	0	0	1	1	0	1	0	0	0	0	1	0	0	0	0	0	0	1	0	0	0	0	0	0	0		0	0			0	0
1277	55	29.38	84.76	52.6	17.36		3.63	2	1	0	1	1	1	0	0	1	0	0	1	1	1	0	0	0	0	0	0	1	0	0	0	0	0	0	1	0	0	0	0	0	0	0		0	0			0	0
1278	65	17.63	31.42	52.6	20.94		3	1	1	0	0	1	0	0	0	0	0	0	0	1	1	0	1	0	0	0	1	0	0	0	0	0	0	0	1	0	0	0	0	0	0	0		0	0			0	0
1281	61	26.08	102.75	42.2	14.61		2.99	2	1	0	1	1	0	0	0	1	0	0	0	1	1	0	1	0	0	0	1	0	0	0	0	0	0	0	0	0	1	0	0	0	1	1		0	0			0	0
1282	59	25.71	90.9	64.4	31.71		3.2	1	1	0	1	1	0	0	0	1	0	0	0	1	1	0	1	1	0	0	0	1	0	0	0	0	0	0	1	0	0	0	0	0	0	0		0	0			0	0
1283	61	23.51	36.94	55.7	11.58		3.42	1	1	0	0	1	0	1	0	1	0	0	0	1	1	0	1	0	0	0	1	0	0	0	0	0	0	0	1	0	0	0	0	0	0	0		0	0			1	1
1284	60	31.59	85.21	48.3	18.13		3.23	1	1	0	1	1	1	0	0	1	0	0	0	1	1	0	1	0	0	0	1	0	0	0	0	0	0	0	0	0	1	0	0	0	0	1		0	0			0	0
1285	81	22.41	89.49	61.6	53		2.65	2	2	0	1	1	0	0	0	1	1	0	1	1	1	0	1	0	0	0	1	0	1	0	0	0	0	0	1	0	0	0	0	0	0	0		0	0			0	0
1287	62	24.61	111.95	66	53		2.82	3	2	0	1	1	0	1	0	0	0	0	0	1	1	0	0	0	0	0	1	0	1	0	0	0	0	0	1	0	0	0	0	0	0	0		0	0			0	0
1288	84	27.55	95.57	62.1	85		3.16	3	3	0	1	0	0	0	0	0	1	0	0	1	1	0	1	0	0	0	1	1	1	0	0	0	0	0	1	0	0	0	0	0	0	0		0	0			0	0
1291	73	21.67	77.68	38.6	33.49		3.28	1	1	0	0	1	0	1	0	0	1	1	1	1	1	0	1	0	0	0	0	0	1	0	0	0	0	0	1	0	0	0	0	0	0	0		0	0			0	0
1293	61	20.2	39.03	51.9	53.14		2.36	1	1	0	0	1	0	0	0	0	1	1	0	1	1	0	1	0	0	0	1	0	0	0	0	0	0	0	1	0	0	0	0	0	0	0		0	0			0	0
1295	82	20.2	69.19	58.1	22.09		2.93	1	1	0	0	1	1	1	0	0	1	0	0	1	1	1	1	0	0	0	1	0	0	0	0	0	0	0	1	0	0	0	0	0	0	0		0	0			0	0
1299	78	28.65	35.1	45.7	27.32		2.47	2	1	0	1	1	0	0	0	1	0	0	1	1	1	0	0	0	0	0	0	0	1	0	0	0	0	0	1	0	0	0	0	0	0	0		0	0			1	0
1300	71	17.63	97.66	38.5	13.18		3.11	2	1	0	0	1	1	0	0	1	0	0	0	1	1	0	0	0	0	0	1	0	0	0	0	0	0	0	1	0	0	0	0	0	0	0		0	0			0	0
1301	53	26.45	29.32	43.6	18.84		3.27	2	1	0	1	1	0	1	0	1	0	0	1	1	1	0	1	0	0	0	1	0	0	0	0	0	0	0	0	0	0	0	0	0	0	0		0	1			0	0
1302	70	26.81	85.76	48.7	90		3.28	3	3	0	1	1	0	1	0	1	0	0	0	1	1	0	1	0	0	0	1	1	1	0	0	0	0	0	1	0	0	0	0	0	0	0		0	0			0	0
1303	67	31.59	41.18	38.1	41.05		2.65	2	1	0	1	1	1	0	0	0	1	1	1	1	1	0	1	0	0	0	1	0	0	0	0	0	0	0	1	0	1	0	0	0	0	1		0	1			0	0
1304	83	29.02	96.35	57.8	30		2.61	3	1	0	1	1	0	0	0	1	1	0	1	1	1	0	1	0	0	0	1	0	0	0	0	0	0	0	1	0	0	0	0	0	0	0		0	0			0	0
1305	67	26.81	76.71	39.3	76.7		2.97	3	2	0	1	1	1	0	0	0	0	0	1	1	1	0	0	0	0	0	1	0	1	0	0	0	0	0	1	1	0	0	0	0	0	0		0	1			0	0
1307	54	27.18	112.98	64.8	17.23		2.61	1	1	0	1	0	0	0	0	0	1	0	0	1	1	0	1	0	0	0	1	0	0	0	0	0	0	0	1	0	0	0	0	0	0	0		0	0			0	0
1308	53	25.34	96.25	63.4	18.32		2.81	1	1	0	1	1	1	0	0	0	0	0	0	1	1	0	1	0	0	0	1	0	0	0	0	0	0	0	0	0	0	0	0	0	0	0		0	0			0	0
1310	81	22.77	97.22	46.4	120		2.42	3	3	0	1	1	1	0	0	1	1	0	1	1	1	0	1	0	0	0	1	1	1	0	0	0	0	0	1	0	0	0	0	0	0	0		0	1			0	1
1311	47	22.77	115.55	40.3	13.51		2.71	2	1	0	1	0	1	0	1	0	1	0	1	1	1	0	0	0	0	0	1	0	0	0	0	0	0	0	0	0	0	0	0	0	0	0		0	0			0	0
1312	67	32.32	106.78	65.5	15.17		2.53	3	1	0	1	0	0	1	0	1	1	0	0	1	1	0	0	0	0	0	0	0	1	0	0	0	0	0	0	0	0	0	0	0	0	0		0	0			0	0
1313	59	23.14	84.65	37.7	22.44		3.78	2	1	0	0	1	0	0	0	1	0	0	0	1	1	0	1	0	0	0	0	1	0	0	0	0	0	0	1	0	0	0	0	0	0	0		0	0			0	0
1314	76	24.24	105.92	40.1	23.86		3.24	1	1	0	1	0	1	0	0	1	1	0	0	1	0	0	1	0	0	0	1	0	0	0	0	0	0	0	1	0	0	0	0	0	0	0		0	0			0	0
1315	80	25.71	101.95	56.7	19.98		3.13	1	1	0	1	1	0	0	0	1	0	0	0	1	1	0	1	0	0	0	0	0	1	0	0	0	0	0	0	0	0	0	0	0	0	0		0	0			0	0
1316	50	26.08	99.67	53.7	24.51		2.6	3	1	0	1	1	0	0	0	0	1	0	0	1	1	0	1	0	0	0	0	0	1	0	0	0	0	0	1	0	0	0	0	0	0	0		0	0			0	0
1319	60	29.38	99.73	58.4	13.01		2.58	1	1	0	1	1	0	0	0	1	0	0	0	1	1	0	1	0	0	0	1	0	0	0	0	0	0	0	0	0	0	0	0	0	0	0		0	0			0	0
1321	60	26.08	98.33	63.2	29.54		2.66	2	1	0	1	0	0	0	0	0	1	0	1	1	1	0	1	0	0	0	1	0	0	0	0	0	0	0	1	0	0	0	0	0	0	0		0	0			0	0
1322	60	19.47	89.07	38.2	26.86		2.8	1	1	0	0	1	0	0	1	0	0	0	0	1	1	0	1	0	0	0	0	0	1	0	0	0	0	0	1	0	0	0	0	0	0	0		0	0			0	0
1323	51	22.77	102.07	66.1	10.86		3.37	1	1	0	1	1	0	0	0	0	0	0	0	1	1	0	1	0	0	0	1	0	0	0	0	0	0	0	0	0	0	0	0	0	0	0		0	0			0	0
1324	68	20.94	22.27	47.9	60.64		2.36	2	1	1	0	1	0	1	0	1	1	1	1	1	1	1	1	0	0	0	1	0	0	0	0	1	0	0	1	0	0	0	0	0	0	0		0	0			0	0
1330	67	25.34	114.05	54.1	77		2.72	2	2	0	1	1	0	0	0	1	0	0	0	1	1	0	1	0	0	0	0	1	1	0	0	0	0	0	1	0	0	0	0	0	0	0		0	0			0	0
1331	72	20.94	109.14	36.3	63		3.44	2	2	0	1	0	0	0	0	1	1	0	0	1	1	1	1	0	1	1	1	1	0	0	0	0	0	0	1	0	0	0	0	0	0	0		0	0			0	0
1332	79	17.63	58.62	65.7	22.62		3.45	1	1	0	0	1	0	0	0	1	0	0	1	1	1	0	0	0	0	0	0	1	0	0	0	0	0	0	1	0	0	0	0	0	0	0		0	0			0	0
1333	55	33.43	90.22	46.6	12.09		3.03	1	1	0	1	1	0	0	0	0	0	0	0	1	1	0	1	0	0	0	0	1	0	0	0	0	0	0	0	0	0	0	0	0	0	0		0	0			0	0
1334	65	22.77	39.59	53.7	62		2.49	3	2	0	1	1	0	1	1	0	1	1	0	1	1	0	1	0	0	0	1	1	0	0	0	0	0	0	1	0	0	0	0	0	0	0		0	0			0	0
1336	62	29.02	127.96	44	22.56		3.16	1	1	0	1	1	1	0	0	1	0	0	0	1	1	0	0	0	0	0	0	0	1	0	0	0	0	0	1	0	0	0	0	0	0	0		0	0			0	0
1339	84	27.92	125.82	62.2	7.94		2.82	1	1	0	1	0	1	0	1	1	1	1	0	1	1	0	1	0	0	0	1	0	0	0	0	0	0	0	0	0	0	0	0	0	0	0		0	0			0	0
1340	71	25.71	73.88	38.8	15.37		2.9	3	1	0	1	1	1	0	0	1	1	0	0	0	1	0	1	0	0	0	0	1	0	0	0	0	0	0	1	0	0	0	0	0	0	0		0	0			1	0
1342	58	19.83	74.66	58.7	15.99		3.81	1	1	0	0	1	0	0	0	0	0	0	1	1	1	0	1	0	0	0	1	0	0	0	0	0	0	0	1	0	0	0	0	0	0	0		0	0			0	0
1343	61	29.75	84.93	50.5	19.4		2.85	3	1	0	1	1	0	0	0	0	1	1	0	1	1	0	0	0	0	0	0	1	0	0	0	0	0	0	0	0	0	0	0	0	0	0		0	0			0	0
1346	81	27.92	35.91	58.8	23.33		2.5	1	1	0	1	1	1	0	0	0	0	0	0	1	1	0	1	0	0	0	1	0	0	0	0	0	0	0	1	0	0	0	0	0	0	0		0	1			0	0
1350	56	19.83	80.54	63.9	19.02		3.2	1	1	0	0	1	0	1	0	0	0	0	0	1	1	0	1	0	0	0	0	0	1	0	0	0	0	0	0	0	0	0	0	0	0	0		0	0			0	0
1351	64	24.24	90.6	52.1	20.26		2.97	1	1	0	1	1	0	0	0	1	0	0	0	1	1	0	1	0	0	0	1	0	0	0	0	0	0	0	1	0	0	0	0	0	0	0		0	0			0	0
1352	65	27.55	83.77	60.4	25.02		2.62	2	1	0	1	1	0	0	0	0	0	0	0	1	1	0	1	0	0	0	0	1	0	0	0	0	0	0	1	0	0	0	0	0	0	0		0	0			0	0
1353	52	29.38	105.84	56	70		2.68	3	2	0	1	0	0	0	0	0	0	0	0	1	1	1	1	0	0	0	1	1	0	0	0	0	0	0	1	0	0	0	0	0	0	0		0	0			0	0
1354	72	19.47	68.43	37.7	16.53		2.25	1	1	0	0	0	0	1	0	1	1	1	0	1	1	0	1	0	0	0	1	0	0	0	0	0	0	0	1	0	0	0	0	0	0	0		0	0			0	0
1355	63	26.45	82.01	55.2	35.75		2.63	1	1	0	1	1	0	0	0	1	1	0	0	1	1	0	1	0	0	0	0	0	1	0	0	0	0	0	1	0	0	0	0	0	0	0		0	0			0	0
1357	44	24.24	92.55	37.8	22.88		3.16	1	1	0	1	0	1	0	0	0	0	0	1	1	1	0	0	0	0	0	0	0	1	0	0	0	0	0	1	0	0	0	0	0	0	0		0	0			0	0
1359	67	29.38	111.46	60.3	21.75		3.39	1	1	0	1	0	1	0	0	1	0	0	0	1	1	0	1	0	0	0	1	0	0	0	0	0	0	0	1	0	0	0	0	0	0	0		0	0			0	0
1360	48	29.02	109.86	61.3	70		2.53	3	2	0	1	0	0	0	0	1	1	0	0	1	1	0	1	0	0	0	1	0	1	0	0	0	0	0	1	0	0	0	0	0	0	0		0	0			0	0
1361	65	24.61	42.22	37.2	14.2		2.47	1	1	0	1	0	1	0	0	1	0	0	0	1	0	0	0	0	0	0	1	0	0	0	0	0	0	0	1	0	0	0	0	0	0	0		0	0			0	0
1362	48	31.96	106.97	59	47		2.42	3	2	0	1	1	1	0	0	0	1	0	0	1	1	0	1	0	0	0	1	0	1	0	0	0	0	0	1	0	0	0	0	0	0	0		0	0			0	0
1363	55	27.92	92.19	57.7	10.79		2.76	1	1	0	1	0	0	1	0	1	1	1	1	1	1	0	0	0	0	0	0	0	1	0	0	0	0	0	0	0	0	0	0	0	0	0		0	0			0	0
1365	62	28.28	83.65	60.9	12.98		2.73	3	1	0	1	1	0	0	0	1	1	0	1	1	1	0	1	0	0	0	0	0	1	0	0	0	0	0	1	0	0	0	0	0	0	0		0	0			0	0
1373	57	26.45	130.19	56.6	11.1		3.22	1	1	0	1	1	0	0	0	0	0	0	0	1	1	0	0	0	0	0	1	0	0	0	0	0	0	0	0	0	0	0	0	0	0	0		0	0			0	0
1376	75	20.2	59.26	47.4	18.86		2.75	2	1	0	0	1	0	0	0	1	0	0	0	1	1	0	1	0	0	0	0	1	0	0	0	0	0	0	0	0	0	0	0	0	0	0		0	0			0	0
1377	68	30.85	107.46	60.6	22.98		2.67	2	1	0	1	0	0	0	0	1	0	0	0	1	1	0	0	0	0	0	1	0	0	0	0	0	0	0	1	0	0	0	0	0	0	0		0	0			0	0
1378	45	26.81	74.29	39.4	29.17		2.7	1	1	0	1	1	0	0	0	1	0	0	0	1	1	0	1	0	0	0	0	0	1	0	0	0	0	0	1	0	0	0	0	0	0	0		0	0			0	0
1379	68	19.83	81.64	53.8	13.47		3.56	2	1	0	1	1	1	1	0	0	0	0	1	1	1	0	0	0	0	0	1	0	0	0	0	0	0	0	0	0	0	0	0	0	0	0		0	0			0	0
1383	69	18	78.66	60	24.04		2.88	1	1	0	0	1	0	0	0	1	0	0	0	1	1	0	1	0	0	0	1	0	0	0	0	0	0	0	1	0	0	0	0	0	0	0		0	0			0	0
1384	80	26.45	84.09	47.1	25		3.01	1	1	0	1	1	1	0	0	1	1	1	1	1	1	0	0	0	1	0	0	1	0	0	0	0	0	0	1	0	0	0	0	0	0	0		0	1			0	0
1385	74	18	54.6	66.1	13.32		3.47	1	1	0	0	1	0	0	0	1	0	0	0	1	1	0	0	0	0	0	0	1	0	0	0	0	0	0	1	0	0	0	0	0	0	0		0	0			0	0
1386	74	24.24	80.78	51.4	98		2.94	3	2	0	1	0	0	0	1	1	1	1	0	1	1	0	1	1	0	0	1	1	0	0	0	0	0	0	1	0	1	0	0	0	0	1		0	0			0	0
1387	60	28.65	105.11	38.8	103		3.12	3	3	0	1	1	1	0	0	1	0	0	1	1	1	0	0	0	0	0	1	1	1	0	0	0	0	0	1	0	0	0	0	0	0	0		0	0			0	0
1388	45	27.18	77.37	39.6	15.49		2.58	2	1	0	1	0	0	0	0	0	0	0	0	1	1	0	0	0	0	0	1	0	0	0	0	0	0	0	1	0	0	0	0	0	0	0		0	0			0	0
1389	70	29.02	86.63	45.1	75		2.82	3	2	0	1	0	0	0	0	0	1	0	1	1	1	0	1	0	1	1	1	1	0	0	0	0	0	0	1	0	0	0	0	0	0	0		0	0			0	0
1390	61	35.26	108.32	58.6	57		2.43	3	2	0	1	1	0	0	0	0	1	0	0	1	1	0	1	0	0	0	1	1	0	0	0	0	0	0	1	0	0	0	0	0	0	0		0	0			0	0
1393	77	22.04	64.4	63.9	14.77		2.58	2	1	0	1	1	1	0	0	1	0	0	1	1	1	0	0	0	0	0	0	0	1	0	0	0	0	0	0	0	0	0	0	0	0	0		0	0			0	0
1394	73	23.14	101.19	59.9	94		2.3	2	2	0	1	1	0	1	0	1	1	1	1	1	1	0	1	0	0	0	1	1	0	0	0	0	0	0	1	0	0	0	0	0	0	0		0	0			0	0
1395	48	26.81	94.79	52.3	17		2.67	2	1	0	1	1	0	1	0	1	0	0	0	1	1	0	1	0	1	0	1	0	0	0	0	0	0	0	1	0	0	0	0	0	0	0		0	0			0	0
1398	59	29.38	100.93	56	38		3.75	3	2	0	1	0	0	0	0	0	0	0	0	1	1	0	0	0	0	0	1	0	1	0	0	0	0	0	0	0	0	0	0	0	0	0		0	0			0	0
1399	70	30.49	43.38	36.3	57		2.66	3	2	0	1	0	0	1	0	0	1	1	0	1	1	0	0	0	0	0	1	0	1	0	0	0	0	0	1	0	0	0	0	0	0	0		0	0			0	0
1400	71	17.63	62.67	62.5	23.94		2.83	2	1	0	0	1	0	1	0	0	0	0	1	1	1	0	1	0	0	0	1	0	0	0	0	0	0	0	1	0	0	0	0	0	0	0		0	0			0	0
1404	49	26.45	94.02	52.9	18.02		2.48	1	1	0	1	1	1	0	0	0	0	0	1	1	1	0	1	0	0	0	1	0	0	0	0	0	0	0	0	0	0	0	0	0	0	0		0	0			0	0
1405	62	19.1	60.84	64.2	20		3.25	1	1	0	0	1	0	1	0	0	0	0	1	1	1	1	1	0	0	0	1	0	0	0	0	0	0	0	1	0	0	0	0	0	0	0		0	0			0	0
1406	59	26.81	33.22	46.8	79		3.29	2	2	0	1	1	1	1	0	1	1	1	1	1	1	0	1	0	0	0	1	1	0	0	0	0	0	0	1	0	0	0	0	0	0	0		0	0			0	0
1407	56	27.55	126.95	64	19.34		3.28	1	1	0	1	0	1	1	0	1	0	0	1	1	1	0	1	0	0	0	1	0	0	0	0	0	0	0	0	0	0	0	0	0	0	0		0	0			0	0
1408	63	30.49	124.13	51.8	74		2.86	2	2	0	1	0	1	0	0	0	0	0	0	1	1	0	1	0	1	1	1	1	0	0	0	0	0	0	1	0	1	0	0	1	0	1		0	0			0	0
1409	45	28.28	128.96	48.5	53		2.6	3	2	0	1	1	1	0	0	1	0	0	0	1	1	0	1	0	0	0	1	1	0	0	0	0	0	0	1	0	0	0	0	0	0	0		0	0			0	0
1410	83	25.71	78.75	50.3	97		3.55	3	3	0	1	0	0	0	0	0	1	0	1	1	1	0	1	0	0	0	1	1	1	0	0	0	0	0	1	0	0	0	0	0	0	0		0	0			0	0
1412	59	29.02	92.81	58	13.62		2.87	1	1	0	1	1	0	1	0	1	0	0	0	1	1	0	1	0	0	0	1	0	0	0	0	0	0	0	1	0	0	0	0	0	0	0		0	0			0	0
1413	81	33.79	49.76	59.8	50		2.99	2	2	0	1	1	1	0	0	1	0	0	1	1	1	0	0	0	0	0	1	0	1	0	0	0	0	0	1	0	1	0	0	1	0	0		0	0			0	0
1414	70	24.61	89.11	63.5	65		3.35	2	2	0	1	0	0	0	1	1	1	0	1	1	1	0	1	0	0	0	0	1	1	0	0	0	0	0	1	0	0	0	0	0	0	0		0	0			0	0
1415	84	19.1	73.78	55	24.08		3.62	1	1	0	0	1	0	1	0	0	0	0	1	1	1	0	1	0	0	0	0	1	0	0	0	0	0	0	1	0	0	0	0	0	0	0		0	0			0	0
1417	59	25.71	122.43	36.4	16.75		3.15	1	1	0	1	1	0	0	0	1	0	0	1	1	1	0	0	0	0	0	0	1	0	0	0	0	0	0	1	0	0	0	0	0	0	0		0	0			0	0
1418	59	27.55	91.97	59.2	17.41		3.29	1	1	0	1	1	1	0	1	1	0	0	0	1	1	0	0	0	0	0	1	0	0	0	0	0	0	0	0	0	0	0	0	0	0	0		0	0			0	0
1419	71	25.71	115.59	61.7	10.91		3.16	2	1	0	1	1	1	0	0	0	0	0	0	1	1	0	1	0	0	0	1	0	0	0	0	0	0	0	1	0	1	0	0	0	1	1		0	0			0	0
1420	78	19.83	78.42	49.9	18.48		2.46	1	1	0	0	1	0	1	0	1	0	0	0	1	1	0	0	0	0	0	1	0	0	0	0	0	0	0	0	0	0	0	0	0	0	0		0	0			0	0
1421	59	30.49	123.61	66.1	17.13		2.28	1	1	0	1	1	1	0	0	1	1	0	1	1	1	0	1	0	0	0	1	0	0	0	0	0	0	0	1	0	0	0	0	0	0	0		0	0			0	0
1422	58	26.08	46.87	39.8	19.44		2.79	1	1	0	1	1	1	0	0	0	0	0	0	1	1	0	1	0	0	0	0	0	1	0	0	0	0	0	0	0	0	0	0	0	0	0		0	0			0	0
1423	51	29.02	84.56	57.7	27.67		2.74	1	1	0	1	1	0	0	0	0	1	1	1	1	1	0	1	0	0	0	1	0	0	0	0	0	0	0	1	0	0	0	0	0	0	0		0	0			0	0
1424	67	28.28	99.23	62	29.36		2.66	2	1	0	1	1	1	0	0	0	1	1	0	1	1	0	1	0	0	0	1	0	0	0	0	0	0	0	1	0	0	0	0	0	0	0		0	0			0	0
1425	62	29.02	78.67	37.1	21.16		3.26	1	1	0	1	1	0	0	0	0	0	0	0	1	1	0	1	0	0	0	1	0	0	0	0	0	0	0	1	0	0	0	0	0	0	0		0	0			0	0
1426	67	30.12	98.8	46.3	19.4		2.62	2	1	0	1	1	1	0	0	1	0	0	0	1	1	0	1	0	0	0	1	0	0	0	0	0	0	0	0	0	0	0	0	0	0	0		0	0			0	0
1428	63	31.59	88.91	57.9	85		2.79	3	3	0	1	1	0	0	0	0	1	0	0	1	1	0	1	0	0	0	1	1	1	0	0	0	0	0	1	0	0	0	0	0	0	0		0	0			0	0
1429	61	27.92	84.22	64.1	14.82		2.65	2	1	0	1	1	1	0	0	1	1	1	0	1	1	0	0	0	0	0	1	0	0	0	0	0	0	0	1	0	0	0	0	0	0	0		0	0			0	0
1430	77	20.57	75.76	54	24.68		2.75	2	1	0	0	1	0	0	0	1	1	0	1	1	0	0	1	0	0	0	0	0	1	0	0	0	0	0	1	0	1	0	0	0	1	1		0	0			0	0
1431	65	22.77	38.84	46	16.54		2.66	2	1	0	1	0	0	0	0	0	0	0	0	1	1	0	1	0	0	0	1	0	0	0	0	0	0	0	0	0	0	0	0	0	0	0		0	0			1	0
1432	67	19.1	84.78	66.2	28.05		2.52	1	1	0	0	0	0	0	0	1	0	0	0	1	1	0	1	0	0	0	1	0	0	0	0	0	0	0	1	0	0	0	0	0	0	0		0	0			0	0
1433	56	29.38	115.05	36.6	13.42		3.14	1	1	0	1	0	0	0	0	1	0	0	1	1	1	0	0	0	0	0	1	0	0	0	0	0	0	0	0	0	0	0	0	0	0	0		0	0			0	0
1437	48	23.88	92.98	53.7	57		3.22	2	2	0	1	1	0	0	0	0	1	0	0	1	1	0	0	0	0	0	1	0	1	0	0	0	0	0	1	0	0	0	0	0	0	0		0	0			0	0
1438	66	27.55	107.78	44.5	20.09		3.04	2	1	0	1	0	0	0	0	0	0	0	0	1	1	0	1	0	0	0	1	0	0	0	0	0	0	0	1	0	0	0	0	0	0	0		0	0			0	0
1439	40	29.38	87.14	58.4	19.12		3.01	1	1	0	1	1	0	0	0	0	0	0	1	1	1	0	1	0	0	0	1	0	0	0	0	0	0	0	0	0	0	0	0	0	0	0		0	0			0	0
1443	69	21.3	55.27	53.4	32.44		2.57	2	1	0	1	1	1	0	0	1	1	0	0	1	1	0	1	0	0	0	0	0	1	0	0	0	0	0	1	0	0	0	0	0	0	0		0	0			1	0
1445	66	32.32	42.08	51.1	17.3		2.61	1	1	0	1	1	1	0	0	1	0	0	1	1	1	0	0	0	0	0	0	1	0	0	0	0	0	0	1	0	0	0	0	0	0	0		0	0			0	0
1449	70	23.51	54.93	46.3	54		2.55	2	2	0	1	1	0	0	0	1	1	0	1	1	1	0	1	1	0	0	1	0	1	0	0	0	0	0	1	0	1	0	0	0	1	1		0	0			0	0
1450	62	27.55	51.02	60.9	105		3.19	3	3	0	1	0	1	0	0	1	1	1	0	1	1	0	1	0	0	0	1	1	1	0	0	0	0	0	1	0	0	0	0	0	0	0		0	0			0	0
1452	69	29.75	89.25	59.8	14.89		2.53	1	1	0	1	1	0	0	0	1	1	1	0	1	1	0	0	0	0	0	1	0	0	0	0	0	0	0	0	0	0	0	0	0	0	0		0	0			0	0
1454	77	29.38	105.64	61.7	75		3.23	3	2	0	1	1	0	1	0	0	1	1	1	1	1	0	1	0	0	0	1	1	0	0	0	0	0	0	1	0	0	0	0	0	0	0		0	0			0	0
1457	44	24.24	83.63	60.8	19.27		3.52	1	1	0	1	1	0	0	0	1	0	0	1	1	1	0	1	0	0	0	1	0	0	0	0	0	0	0	0	0	0	0	0	0	0	0		0	0			0	0
1458	67	28.28	122.36	55.9	68		2.37	3	2	0	1	1	1	0	0	1	1	1	0	1	1	0	0	0	0	0	1	0	1	0	0	0	0	0	1	0	0	0	0	0	0	0		0	0			0	0
1459	60	20.2	102.36	64.9	27.12		3.02	1	1	0	0	1	0	0	0	0	0	0	0	1	1	0	1	0	0	0	0	0	1	0	0	0	0	0	1	1	0	0	0	0	0	0		0	1			0	0
1460	55	23.14	98.56	48.5	20		2.71	1	1	0	1	1	1	0	0	1	1	1	1	1	1	0	1	0	1	0	1	0	0	0	0	0	0	0	0	0	0	0	0	0	0	0		0	0			0	0
1461	69	21.67	35.41	38.1	21.59		2.55	1	1	0	0	1	0	1	0	1	0	0	1	1	1	0	0	0	0	0	0	1	0	0	0	0	0	0	1	0	0	0	0	0	0	0		1	0			1	1
1462	74	23.88	91.11	63.9	19.92		2.94	1	1	0	1	1	1	0	0	1	0	0	0	1	1	0	1	0	0	0	0	0	1	0	0	0	0	0	0	0	0	0	0	0	0	0		0	0			0	0
1463	51	26.08	92.07	65.8	14.99		3.52	1	1	0	1	1	0	0	0	0	0	0	0	1	1	0	0	0	0	0	1	0	0	0	0	0	0	0	0	0	0	0	0	0	0	0		0	0			0	0
1464	62	29.75	88.97	60.4	12.79		2.75	1	1	0	1	0	1	0	0	1	1	0	0	1	1	0	0	0	0	0	1	0	0	0	0	0	0	0	0	0	0	0	0	0	0	0		0	0			0	0
1465	49	19.83	68.07	51.5	15.61		3.24	1	1	0	0	0	0	0	0	1	0	0	0	1	1	0	1	0	0	0	0	0	1	0	0	0	0	0	0	0	0	0	0	0	0	0		0	0			0	0
1467	50	21.67	75.05	37.6	18.13		2.77	1	1	0	1	1	1	0	0	1	0	0	0	1	1	0	1	0	0	0	1	0	0	0	0	0	0	0	1	0	1	0	0	1	0	0		0	0			0	0
1468	62	29.38	83.35	37.3	18.8		3.4	2	1	0	1	0	1	0	1	0	0	0	0	1	1	0	1	0	0	0	1	0	0	0	0	0	0	0	0	0	0	0	0	0	0	0		0	0			0	0
1469	57	26.08	39.86	46.7	28.23		3.22	1	1	0	1	1	1	1	0	1	0	0	1	1	1	0	1	0	0	0	1	0	0	0	0	0	0	0	1	0	1	0	0	0	0	1		0	0			0	1
1470	71	18	62.89	62.4	25.32		3.19	2	1	0	0	1	0	0	0	0	1	0	0	1	1	0	0	0	0	0	1	0	0	0	0	0	0	0	1	0	0	0	0	0	0	0		0	0			0	0
1471	47	29.02	110.18	36.3	15.79		3.07	1	1	0	1	0	0	0	0	1	0	0	0	1	1	0	0	0	0	0	1	0	0	0	0	0	0	0	1	0	0	0	0	0	0	0		0	0			0	0
1472	46	17.63	76.33	58.4	24.61		3.73	1	1	0	0	0	0	0	0	0	0	0	0	1	1	0	1	0	0	0	0	0	1	0	0	0	0	0	1	0	0	0	0	0	0	0		0	0			0	0
1473	68	27.55	90.69	64.1	63		2.99	3	2	0	1	1	0	1	0	0	1	0	0	1	1	0	0	0	0	0	0	1	1	0	0	0	0	0	1	0	0	0	0	0	0	0		0	0			0	0
1474	62	24.98	101.37	37.9	25.72		2.39	3	1	0	1	0	1	0	1	1	1	0	0	1	1	0	1	0	0	0	0	0	1	0	0	0	0	0	1	0	0	0	0	0	0	0		0	0			0	0
1475	52	23.88	92.89	45.9	72		2.65	3	2	0	1	1	1	0	0	1	1	1	1	1	1	0	0	0	0	0	1	1	0	0	0	0	0	0	1	0	1	0	0	1	0	0		0	0			0	0
1476	64	23.51	96.65	54.5	29.98		3.56	2	1	0	1	0	0	1	1	0	0	0	0	1	1	0	1	0	0	0	0	0	1	0	0	0	0	0	1	0	0	0	0	0	0	0		0	0			0	0
1477	75	18.37	62.82	56.4	8.79		2.7	2	1	0	0	1	0	0	0	1	1	1	0	1	1	0	0	0	0	0	0	1	0	0	0	0	0	0	0	0	1	0	0	0	0	1		0	0			0	0
1480	79	18.37	62.57	49.7	16.31		3.01	2	1	0	0	1	0	0	0	1	0	0	1	1	1	0	1	0	0	0	0	0	1	0	0	0	0	0	1	0	0	0	0	0	0	0		0	0			0	0
1481	64	29.02	72.81	55.5	29.93		2.65	1	1	0	1	1	1	0	0	1	0	0	0	1	1	0	1	0	0	0	1	0	0	0	0	0	0	0	1	0	0	0	0	0	0	0		0	0			0	0
1483	48	31.59	99.28	60.2	63		2.43	3	2	0	1	0	1	0	0	1	1	0	1	1	1	0	1	0	0	0	1	0	1	0	0	0	0	0	1	0	0	0	0	0	0	0		0	0			0	0
1484	69	18.73	27.18	54	14.61		2.76	1	1	0	0	0	0	0	0	0	0	0	0	1	1	0	1	0	0	0	0	0	1	0	0	0	0	0	1	0	0	0	0	0	0	0		0	0			0	0
1486	66	31.59	39.95	51.6	24.86		2.51	1	1	0	1	1	1	0	0	1	0	0	0	1	1	0	1	0	0	0	0	1	0	0	0	0	0	0	1	0	0	0	0	0	0	0		0	0			0	0
1487	58	24.98	91.21	41.5	21.13		3.15	1	1	0	1	1	0	0	0	0	0	0	0	1	1	0	1	0	0	0	0	1	0	0	0	0	0	0	1	0	0	0	0	0	0	0		0	0			0	0
1488	70	29.02	58.5	57.6	52		3.6	3	2	0	1	1	0	0	0	0	0	0	1	1	1	0	0	0	0	0	1	1	0	0	0	0	0	0	1	0	1	0	0	0	0	1		0	0			0	0
1491	44	28.28	131.39	60.9	30.85		3.02	3	1	0	1	1	1	0	0	1	1	1	1	1	1	0	1	0	0	0	0	1	0	0	0	0	0	0	1	0	0	0	0	0	0	0		0	0			0	0
1493	58	23.14	98.05	61.9	30.26		2.72	1	1	0	1	1	0	0	0	1	1	0	0	1	1	0	0	0	0	0	1	0	0	0	0	0	0	0	1	0	0	0	0	0	0	0		0	0			0	0
1494	73	23.88	115.73	55.7	8.06		2.3	2	1	0	1	0	1	0	0	1	0	0	1	1	1	0	1	0	0	0	0	0	1	0	0	0	0	0	0	0	0	0	0	0	0	0		0	0			0	0
1497	75	25.71	46.08	43.2	21.82		2.82	1	1	0	1	1	1	0	0	1	0	0	1	1	1	0	1	0	0	0	0	0	1	0	0	0	0	0	1	0	0	0	0	0	0	0		0	0			0	0
1499	80	30.85	111.34	37.5	18.17		3.25	2	1	0	1	1	1	1	1	1	0	0	0	1	1	0	1	0	0	0	1	0	0	0	0	0	0	0	0	0	0	0	0	0	0	0		0	0			0	0
1500	54	28.28	45.87	57.8	84		3.04	3	2	0	1	1	1	0	0	1	1	1	1	1	1	0	1	0	0	0	1	1	0	0	0	0	0	0	1	0	0	0	0	0	0	0		0	0			0	0
1501	63	26.08	98.75	39.2	20.25		3.19	1	1	0	1	1	0	0	0	0	0	0	0	1	1	0	1	0	0	0	1	0	0	0	0	0	0	0	1	0	0	0	0	0	0	0		0	0			0	0
1506	64	26.81	131.21	65.4	14.6		2.77	1	1	0	1	1	0	0	0	0	1	1	0	1	1	0	1	0	0	0	1	0	0	0	0	0	0	0	1	0	0	0	0	0	0	0		0	0			0	0
1508	50	21.67	138.35	63.1	24.19		2.83	1	1	0	1	1	1	0	0	1	0	0	0	1	1	1	1	0	0	0	1	0	0	0	0	0	0	0	1	0	0	0	0	0	0	0		0	0			0	0
1511	68	29.02	86.68	65.4	56		3.54	2	2	0	1	1	1	1	0	0	0	0	0	1	1	0	1	0	0	0	1	0	1	0	0	0	0	0	1	0	0	0	0	0	0	0		0	0			0	0
1512	74	18.37	72.86	54	51		3.3	2	2	0	0	1	0	0	0	1	0	0	1	1	1	0	1	0	0	0	0	1	1	0	0	0	0	0	1	0	0	0	0	0	0	0		0	0			0	0
1513	59	22.04	111.66	49.4	50		3.51	3	2	0	1	1	1	0	0	1	0	0	0	1	1	0	1	1	0	0	1	1	0	0	0	0	0	0	1	0	0	0	0	0	0	0		0	0			0	0
1514	77	18.73	39.51	53.8	11.2		2.29	2	1	0	0	1	0	1	0	1	0	0	0	1	1	0	0	0	0	0	1	0	0	0	0	0	0	0	0	0	0	0	0	0	0	0		0	1			0	0
1515	78	24.61	78.23	52.7	81		2.3	2	2	1	1	1	0	1	0	1	1	1	0	1	1	0	1	0	0	0	1	0	1	0	0	0	0	1	1	0	0	0	0	0	0	0		0	0			0	0
1517	47	20.94	87.71	38.5	50		2.93	3	2	0	1	1	0	0	0	1	0	0	0	1	1	0	1	0	1	1	1	0	1	0	0	0	0	0	1	0	0	0	0	0	0	0		0	0			0	0
1518	74	23.51	80.11	59	47		3.24	2	2	0	1	1	0	1	0	0	0	0	0	1	1	0	1	0	0	0	1	1	0	0	0	0	0	0	1	0	0	0	0	0	0	0		0	0			0	0
1519	56	24.24	57.72	60.1	22.46		2.68	1	1	0	1	0	0	0	0	1	0	0	0	1	1	0	1	0	0	0	1	0	0	0	0	0	0	0	1	0	0	0	0	0	0	0		0	0			1	0
1520	61	27.55	89.03	57.3	9.72		3.04	1	1	0	1	1	1	0	0	1	0	0	0	1	1	0	0	0	0	0	1	0	0	0	0	0	0	0	0	0	0	0	0	0	0	0		0	0			0	0
1521	45	23.14	121.97	48.6	82		2.35	3	3	0	1	1	0	0	0	0	0	0	0	1	1	0	0	0	0	0	1	1	1	0	0	0	0	0	1	0	0	0	0	0	0	0		0	0			0	0
1522	63	22.04	85.53	51.6	19.65		2.76	1	1	0	1	0	1	0	0	0	0	0	1	1	1	0	1	0	0	0	0	0	1	0	0	0	0	0	0	0	0	0	0	0	0	0		0	0			0	0
1527	65	25.71	98.27	48.1	11.97		3.11	1	1	0	1	1	1	0	0	0	0	0	0	1	1	0	0	0	0	0	1	0	0	0	0	0	0	0	1	0	0	0	0	0	0	0		0	0			0	0
1528	72	16.9	79.42	64.9	96		3	3	2	1	0	1	0	0	0	1	1	0	1	1	1	0	1	0	1	1	1	1	0	1	1	1	1	0	1	0	0	0	0	0	0	0		0	0			0	0
1530	69	22.04	51.3	54.2	58		2.79	2	2	0	0	1	0	1	0	1	1	0	0	1	1	0	1	1	1	1	1	1	0	0	0	0	0	0	1	0	0	0	0	0	0	0		0	0			0	0
1532	63	27.18	84.9	52.4	18.02		3.21	1	1	0	1	1	0	0	0	1	0	0	0	1	1	0	0	0	0	0	1	0	0	0	0	0	0	0	0	0	0	0	0	0	0	0		0	0			0	0
1533	46	19.83	43.44	36.9	24.85		3.42	1	1	0	0	0	0	0	0	1	0	0	0	1	1	0	1	0	0	0	0	0	1	0	0	0	0	0	1	0	0	0	0	0	0	0		0	0			1	1
1534	67	29.38	92.01	61.5	19.28		2.95	2	1	0	1	1	1	0	0	0	0	0	1	1	1	0	1	0	0	0	1	0	0	0	0	0	0	0	0	0	0	0	0	0	0	0		0	0			0	0
1535	51	18.37	89.97	37.5	15.82		3.25	1	1	0	0	1	0	0	0	1	0	0	0	1	1	0	1	0	0	0	0	0	1	0	0	0	0	0	1	0	0	0	0	0	0	0		0	0			0	1
1536	73	21.67	90.14	41	27.93		3.05	1	1	0	1	1	0	1	0	1	0	0	0	1	1	0	0	0	0	0	0	1	0	0	0	0	0	0	1	0	0	0	0	0	0	0		0	0			0	0
1537	53	20.57	66.71	47.4	11.08		2.78	1	1	0	0	0	0	0	0	1	0	0	0	1	1	0	1	0	0	0	0	0	1	0	0	0	0	0	0	0	0	0	0	0	0	0		0	0			0	0
1539	77	25.71	106.48	58.9	15.87		2.92	2	1	0	1	1	0	0	0	1	1	0	1	1	1	0	1	1	0	0	0	0	1	0	0	0	0	0	1	0	0	0	0	0	0	0		0	0			0	0
1540	66	23.88	70.51	39	31.69		3.09	1	1	0	0	1	0	0	0	0	1	0	0	1	1	0	1	0	0	0	1	0	0	0	0	0	0	0	1	0	0	0	0	0	0	0		0	0			0	0
1541	80	20.94	79.35	61.5	9.99		2.92	1	1	0	0	1	0	0	0	0	0	0	0	1	1	0	0	0	0	0	0	1	0	0	0	0	0	0	0	0	1	0	0	0	1	1		0	0			0	0
1542	51	25.71	106.42	61.1	27.51		4.11	2	1	0	1	1	0	0	0	1	0	0	1	1	1	0	1	0	0	0	0	1	0	0	0	0	0	0	1	0	0	0	0	0	0	0		0	0			0	0
1544	42	26.45	84.52	62	24.13		2.73	3	1	0	1	1	1	1	0	0	1	0	0	1	1	0	1	0	0	0	0	0	1	0	0	0	0	0	1	0	0	0	0	0	0	0		0	0			0	0
1547	63	19.47	73.55	60.6	15.5		2.95	2	1	0	0	1	1	0	0	1	0	0	0	1	1	0	0	0	0	0	0	1	0	0	0	0	0	0	1	0	0	0	0	0	0	0		0	0			0	0
1551	42	27.92	133.16	48.5	20.8		3.08	1	1	0	1	0	0	0	0	0	0	0	0	1	1	0	1	0	0	0	1	0	0	0	0	0	0	0	1	0	0	0	0	0	0	0		0	0			0	0
1552	80	27.18	98.62	59.6	69		2.99	2	2	0	1	0	1	0	0	1	1	0	0	1	1	0	0	0	0	0	1	1	0	0	0	0	0	0	1	0	0	0	0	0	0	0		0	0			0	0
1553	64	26.08	96.39	64.9	52		2.89	3	2	0	1	1	0	0	0	1	1	0	0	1	1	0	1	0	0	0	1	0	1	0	0	0	0	0	1	0	0	0	0	0	0	0		0	0			0	0
1555	58	27.92	106.31	36.6	26.41		3.68	1	1	0	1	0	0	0	0	1	0	0	0	1	1	0	1	0	0	0	1	0	0	0	0	0	0	0	1	0	0	0	0	0	0	0		0	0			0	0
1557	68	24.24	117	54.2	83		3.51	3	2	0	1	0	1	1	0	1	0	0	1	1	1	0	1	0	0	0	1	0	1	0	0	0	0	0	1	0	0	0	0	0	0	0		0	0			0	0
1558	69	27.55	41.76	36.8	69		2.36	3	2	0	1	1	1	0	0	0	0	0	0	1	1	0	1	0	1	1	1	1	0	0	0	0	0	0	1	0	0	0	0	0	0	0		0	0			0	0
1559	82	27.92	91.62	50.7	111		2.51	3	3	0	1	1	0	0	0	1	1	0	1	1	1	0	1	0	0	0	1	1	1	0	0	0	0	0	1	0	0	0	0	0	0	0		0	0			0	0
1560	47	30.12	107.6	37.9	69		2.7	2	2	0	1	1	1	0	0	0	1	0	0	1	1	0	1	1	1	1	1	1	0	0	0	0	0	0	1	0	1	0	0	0	0	1		0	0			0	0
1561	75	19.47	74.1	59.9	74		2.35	3	2	0	0	1	0	1	0	1	1	1	0	1	0	0	1	0	0	0	1	0	1	0	0	0	0	0	1	0	0	0	0	0	0	0		0	0			0	0
1562	83	29.02	103.58	57.8	22.58		3.24	1	1	0	1	1	0	1	0	1	0	0	0	1	1	0	1	0	0	0	0	0	1	0	0	0	0	0	1	0	0	0	0	0	0	0		0	0			0	0
1563	72	19.1	83.98	60.4	25.6		2.58	2	1	0	0	1	0	0	0	1	0	0	0	1	1	0	1	0	0	0	0	1	0	0	0	0	0	0	1	0	0	0	0	0	0	0		0	0			0	0
1566	70	27.55	36.57	55.7	63		2.48	3	2	1	1	1	0	0	0	1	1	1	1	1	1	0	0	0	1	0	1	0	1	0	0	0	0	1	1	1	0	0	0	0	0	0		0	1			0	0
1567	57	25.34	113.71	55.8	20.32		2.92	1	1	0	1	1	1	0	0	1	0	0	0	1	1	0	1	0	0	0	0	0	1	0	0	0	0	0	1	0	0	0	0	0	0	0		0	0			0	0
1568	72	18	101.74	41.5	17.49		2.36	2	1	0	0	1	0	0	1	0	0	0	0	1	1	0	1	0	0	0	1	0	0	0	0	0	0	0	1	0	0	0	0	0	0	0		0	0			0	0
1572	57	21.3	110.86	54.7	50		2.51	3	2	0	1	1	0	1	0	0	1	0	0	1	1	0	1	0	0	0	1	0	1	0	0	0	0	0	1	0	0	0	0	0	0	0		0	0			0	0
1573	51	23.88	84.07	54.2	15.52		3.27	2	1	0	1	1	0	0	0	1	0	0	0	1	1	0	0	0	0	0	0	0	1	0	0	0	0	0	1	0	0	0	0	0	0	0		0	0			0	0
1576	83	20.57	81.03	58.3	25.74		3.62	2	1	0	0	1	0	0	0	1	0	0	1	1	1	0	1	0	0	0	0	1	0	0	0	0	0	0	1	0	0	0	0	0	0	0		0	0			0	0
1579	53	27.92	120.45	61	12.01		2.89	1	1	0	1	1	1	0	0	0	0	0	0	1	0	1	0	0	0	0	1	0	0	0	0	0	0	0	1	0	0	0	0	0	0	0		0	0			0	0
1580	51	27.92	109.65	56.1	16.41		2.59	1	1	0	1	1	0	0	1	1	0	0	0	1	1	0	1	0	0	0	1	0	0	0	0	0	0	0	1	0	0	0	0	0	0	0		0	0			0	0
1581	82	25.34	86.15	54.2	55		3.09	3	2	0	1	1	1	0	0	1	1	0	1	1	1	0	1	0	0	0	1	0	1	0	0	0	0	0	1	0	0	0	0	0	0	0		0	0			0	0
1582	51	24.24	39.05	48.9	23.61		2.79	2	1	0	1	1	0	0	0	0	0	0	0	1	1	0	1	0	0	0	0	0	1	0	0	0	0	0	1	0	0	0	0	0	0	0		0	0			0	0
1585	56	26.81	124.5	58.4	27.17		2.64	1	1	0	1	1	1	1	0	0	1	0	0	1	1	0	0	0	0	0	0	1	0	0	0	0	0	0	1	0	0	0	0	0	0	0		0	0			0	0
1587	63	26.81	86.48	61.2	22.65		2.87	3	1	0	1	1	1	0	0	1	1	0	0	1	1	0	1	0	0	0	0	0	1	0	0	0	0	0	1	0	0	0	0	0	0	0		0	0			0	0
1588	53	25.71	93.37	59.9	20.27		3.45	1	1	0	1	1	0	0	0	1	0	0	0	1	1	0	1	0	0	0	1	0	0	0	0	0	0	0	1	0	0	0	0	0	0	0		0	0			0	0
1589	45	24.61	107.94	61	14.01		2.87	1	1	0	1	1	0	0	0	1	0	0	0	1	1	0	1	0	0	0	0	0	1	0	0	0	0	0	0	0	0	0	0	0	0	0		0	0			0	0
1590	64	23.51	91.19	37.4	15.7		3.57	1	1	0	1	1	0	0	0	1	0	0	0	1	1	0	1	0	0	0	1	0	0	0	0	0	0	0	0	0	0	0	0	0	0	0		0	0			0	0
1593	72	26.81	92.1	60.8	16.81		3.21	1	1	0	1	1	0	0	0	0	0	0	1	1	1	0	1	0	0	0	1	0	0	0	0	0	0	0	1	0	0	0	0	0	0	0		0	0			0	0
1594	79	25.34	78.35	57.8	23.95		2.95	2	1	0	1	1	1	0	0	1	0	0	1	1	1	0	1	0	0	0	0	1	0	0	0	0	0	0	1	0	0	0	0	0	0	0		0	0			0	0
1596	48	19.1	71.96	46.2	12.46		2.26	3	1	0	0	1	0	0	0	0	1	0	1	1	1	0	0	0	0	0	1	0	0	0	0	0	0	0	0	0	0	0	0	0	0	0		0	0			0	0
1598	52	29.02	39.74	49.5	13.76		2.96	1	1	0	1	0	0	0	0	0	0	0	0	1	1	0	1	0	0	0	1	0	0	0	0	0	0	0	1	0	0	0	0	0	0	0		0	0			0	0
1601	65	26.81	75.57	59.4	23.78		2.91	1	1	0	1	1	1	0	0	0	0	0	0	1	1	1	1	0	0	0	1	0	0	0	0	0	0	0	1	0	0	0	0	0	0	0		0	0			0	0
1602	57	25.34	78.24	39.8	17.54		2.59	3	1	0	1	0	0	0	0	1	1	0	0	1	1	0	1	0	0	0	0	1	0	0	0	0	0	0	1	0	0	0	0	0	0	0		0	0			0	0
1605	58	20.94	78.5	65.4	21.23		2.49	1	1	0	0	1	0	0	0	0	0	0	0	1	1	0	1	0	0	0	1	0	0	0	0	0	0	0	1	0	0	0	0	0	0	0		0	0			0	0
1608	60	22.77	133.21	50.2	24.57		3.06	1	1	0	1	1	0	0	0	1	0	0	0	1	1	0	1	0	0	0	1	0	0	0	0	0	0	0	1	0	0	0	0	0	0	0		0	0			0	0
1609	64	25.34	83.05	40.6	29.37		3.26	3	1	0	1	1	1	0	0	1	1	0	0	1	1	0	1	0	0	0	1	0	0	0	0	0	0	0	1	0	0	0	0	0	0	0		0	0			0	0
1610	80	24.61	83.74	36.5	20.21		2.8	1	1	0	1	0	0	0	0	0	1	0	0	1	1	0	0	1	0	0	0	0	1	0	0	0	0	0	1	0	0	0	0	0	0	0		0	0			0	0
1611	75	22.04	79.71	62.2	129		2.66	3	3	0	1	0	0	0	0	0	1	1	0	1	1	0	1	0	0	0	1	1	1	0	0	0	0	0	1	0	1	0	0	0	0	1		0	0			0	0
1615	74	25.34	85.79	61.9	26.97		2.6	2	1	0	1	1	1	0	0	1	1	0	1	1	1	0	1	0	0	0	1	0	0	0	0	0	0	0	1	0	0	0	0	0	0	0		0	0			0	0
1617	79	17.26	79.3	40	32.64		2.72	1	1	0	0	1	0	0	0	1	1	1	0	1	1	0	1	0	0	0	1	0	0	0	0	0	0	0	1	0	1	0	0	0	1	1		0	0			0	0
1618	79	23.51	99.76	38.3	21.59		2.38	1	1	0	1	1	1	0	0	0	1	0	1	1	1	0	1	0	0	0	1	0	0	0	0	0	0	0	1	0	0	0	0	0	0	0		1	0			0	1
1619	41	22.77	101.08	61.7	23.06		2.89	1	1	0	1	1	0	0	0	1	0	0	1	1	1	0	1	0	0	0	1	0	0	0	0	0	0	0	1	0	1	0	0	0	0	1		0	0			0	0
1622	73	17.26	72.35	55.6	17.23		2.73	2	1	0	0	1	0	0	0	1	1	1	0	1	1	0	0	0	0	0	0	1	0	0	0	0	0	0	0	0	0	0	0	0	0	0		0	0			0	0
1624	71	29.38	71.06	53.2	18.63		2.44	2	1	0	1	0	0	0	0	1	1	0	0	1	1	0	1	0	0	0	1	0	0	0	0	0	0	0	0	0	0	0	0	0	0	0		0	0			0	0
1625	79	24.61	104.44	63.8	19.6		2.83	2	1	0	1	1	1	1	0	0	0	0	0	1	1	0	1	0	0	0	0	0	1	0	0	0	0	0	0	0	0	0	0	0	0	0		0	0			0	0
1628	72	19.1	77.55	51.6	13.93		3.7	1	1	0	0	1	0	1	0	1	0	0	0	1	1	0	1	0	0	0	0	0	1	0	0	0	0	0	1	0	0	0	0	0	0	0		0	0			0	0
1631	82	22.77	84.94	62.5	19.24		2.68	2	1	0	1	1	0	0	0	1	0	0	0	1	1	0	1	0	0	0	1	0	0	0	0	0	0	0	0	0	0	0	0	0	0	0		0	0			0	0
1633	68	26.81	80.78	56.6	34.84		2.26	2	1	0	1	0	0	1	0	1	1	1	0	1	1	0	1	0	0	0	0	1	0	0	0	0	0	0	1	0	0	0	0	0	0	0		0	0			0	0
1635	56	30.85	97.93	51.3	33.06		2.63	1	1	0	1	0	0	0	0	1	0	0	0	1	1	1	1	0	0	0	1	0	0	0	0	0	0	0	1	0	0	0	0	0	0	0		0	0			0	0
1636	54	23.88	44.21	59.2	21.75		2.95	1	1	0	1	1	1	0	0	0	0	0	1	1	1	0	1	0	0	0	0	1	0	0	0	0	0	0	1	0	1	0	0	1	0	0		0	0			0	0
1637	64	27.55	122.21	64.1	20.55		3.18	1	1	0	1	1	1	1	0	0	0	0	0	1	1	0	1	0	0	0	1	0	0	0	0	0	0	0	1	0	0	0	0	0	0	0		0	0			0	0
1639	58	19.83	97.91	58.1	30.57		2.46	1	1	0	1	1	1	0	0	0	1	0	1	1	1	0	1	0	0	0	1	0	0	0	0	0	0	0	1	0	0	0	0	0	0	0		0	0			0	0
1640	50	25.71	115.16	65.1	20.29		2.48	1	1	0	1	1	0	0	0	1	1	1	0	1	1	0	0	0	0	0	0	0	1	0	0	0	0	0	1	0	0	0	0	0	0	0		0	0			0	0
1641	69	27.18	82.19	62.1	105		2.66	3	3	0	1	1	0	0	0	1	1	0	1	1	1	0	1	0	0	0	1	1	1	0	0	0	0	0	1	0	0	0	0	0	0	0		0	1			0	0
1643	80	27.55	44.14	43.9	83		2.57	2	2	0	1	1	1	0	0	0	1	1	0	1	1	1	1	0	0	0	1	1	0	0	0	0	0	0	1	0	0	0	0	0	0	0		0	0			0	0
1646	71	19.83	54.69	61.4	57		2.46	2	2	0	1	1	1	0	0	1	1	1	0	1	1	0	1	0	1	0	1	0	1	0	0	0	0	0	1	0	0	0	0	0	0	0		0	1			1	0
1647	58	26.81	114.22	61.7	19.82		3.97	1	1	0	1	0	1	0	0	0	0	0	0	1	1	0	0	0	0	0	1	0	0	0	0	0	0	0	1	0	1	0	0	0	1	1		0	0			0	0
1648	76	22.04	34.06	48.9	81		2.54	2	2	1	1	1	1	0	0	0	1	1	1	1	1	0	1	0	0	0	0	1	1	0	0	0	0	1	1	0	0	0	0	0	0	0		0	0			0	0
1649	65	23.14	66.87	47.4	22.92		3.01	2	1	0	0	0	0	1	1	0	1	0	0	1	1	0	1	0	0	0	0	1	0	0	0	0	0	0	1	0	0	0	0	0	0	0		0	0			1	0
1650	58	25.71	100.99	36.4	106		2.79	3	3	0	1	0	0	0	0	0	1	0	0	1	1	0	1	0	0	0	1	1	1	0	0	0	0	0	1	0	0	0	0	0	0	0		0	0			0	0
1653	64	23.88	97.61	50.5	19.22		2.64	2	1	0	1	1	1	0	0	1	0	0	0	0	1	0	1	0	0	0	1	0	0	0	0	0	0	0	0	0	0	0	0	0	0	0		0	0			0	0
1654	60	28.28	40.83	36.4	52		3.1	3	2	0	1	1	1	1	0	0	0	0	0	1	1	0	1	0	0	0	1	1	0	0	0	0	0	0	1	0	0	0	0	0	0	0		0	0			0	0
1655	83	28.65	86.85	51.5	57		3.15	3	2	0	1	1	0	0	0	0	1	1	0	1	1	0	1	0	0	0	1	0	1	0	0	0	0	0	1	0	1	0	0	0	0	1		0	0			0	0
1662	82	19.1	79.16	53.7	17.47		3.04	2	1	0	0	1	0	0	0	0	1	1	0	1	1	0	0	0	0	0	1	0	0	0	0	0	0	0	1	0	1	0	0	0	0	1		0	0			0	0
1663	71	31.96	45.64	55.9	105		2.53	3	2	0	1	1	0	1	0	1	1	1	1	1	1	0	1	0	0	0	1	0	1	0	0	0	0	0	1	0	0	0	0	0	0	0		0	0			1	0
1664	63	27.18	85.84	43.2	9.52		3.43	2	1	0	1	1	1	0	0	1	0	0	0	1	1	0	0	0	0	0	0	1	0	0	0	0	0	0	0	0	0	0	0	0	0	0		0	0			0	0
1666	58	27.18	44.07	61.1	21.75		3.22	1	1	0	1	1	1	0	0	1	0	0	1	1	1	0	0	0	0	0	1	0	0	0	0	0	0	0	1	0	0	0	0	0	0	0		0	0			0	0
1669	78	18.37	36.13	36.4	24.41		2.57	2	1	0	0	0	0	0	0	0	0	0	0	1	1	0	0	0	0	0	0	0	1	0	0	0	0	0	1	0	0	0	0	0	0	0		0	0			0	1
1670	66	23.14	60.12	37	122		2.96	3	3	0	0	1	0	0	0	0	1	0	1	1	1	0	1	0	0	0	1	1	1	0	0	0	0	0	1	0	0	0	0	0	0	0		0	0			0	0
1672	55	18	53.94	53.5	65		2.53	3	2	0	1	1	0	0	0	1	1	1	0	1	1	0	1	0	0	0	0	1	1	0	0	0	0	0	1	0	0	0	0	0	0	0		0	0			0	0
1675	74	29.38	89.54	57.3	47		3.16	2	2	0	1	1	1	0	0	1	1	0	0	1	1	0	1	0	0	0	1	0	1	0	0	0	0	0	1	0	0	0	0	0	0	0		0	0			0	0
1676	54	29.38	83.98	60.5	23.92		2.84	1	1	0	1	1	0	0	0	1	0	0	0	1	1	0	1	0	0	0	1	0	0	0	0	0	0	0	1	0	0	0	0	0	0	0		0	0			0	0
1677	58	19.83	66.25	38.5	24.48		3.17	1	1	0	0	0	0	0	0	0	0	0	1	1	1	0	1	0	0	0	1	0	0	0	0	0	0	0	1	0	0	0	0	0	0	0		0	0			0	0
1679	56	26.08	110.4	58.3	89		2.87	3	2	0	1	1	0	0	1	1	1	1	0	1	1	0	1	0	0	0	1	0	1	0	0	0	0	0	1	0	1	0	0	0	0	1		0	0			0	0
1683	84	24.61	80.43	56.9	115		2.62	3	3	0	1	0	1	1	0	1	1	0	1	1	1	0	1	0	0	0	1	1	1	0	0	0	0	0	1	0	0	0	0	0	0	0		0	0			1	0
1684	78	30.12	82.1	63.9	11.15		2.54	1	1	0	1	0	0	0	0	0	0	0	0	1	1	0	1	0	0	0	1	0	0	0	0	0	0	0	0	0	0	0	0	0	0	0		0	0			0	0
1685	61	24.61	91.59	38.9	56.69		2.77	1	1	0	1	1	0	0	0	0	0	0	0	1	1	0	1	0	0	0	1	0	0	0	0	0	0	0	1	0	1	0	0	0	0	1		0	1			0	0
1686	79	19.47	36.73	51	22.48		2.3	2	1	0	0	1	0	0	0	1	0	0	1	0	1	0	1	0	0	0	1	0	0	0	0	0	0	0	1	0	0	0	0	0	0	0		0	0			0	0
1688	69	21.67	77.74	59.1	21.19		2.85	3	1	0	0	1	0	0	0	1	1	0	0	1	1	0	1	0	0	0	0	0	1	0	0	0	0	0	1	0	0	0	0	0	0	0		0	0			0	0
1689	64	29.02	96.12	62.2	18.21		3.75	1	1	0	1	1	1	1	0	0	0	0	0	1	1	0	1	0	0	0	1	0	0	0	0	0	0	0	0	0	0	0	0	0	0	0		0	0			0	0
1690	74	30.85	83.15	60.6	29.06		2.54	1	1	0	1	1	1	0	0	1	1	1	0	1	1	0	1	0	0	0	1	0	0	0	0	0	0	0	1	0	0	0	0	0	0	0		0	0			0	0
1691	68	29.38	107.3	58.2	64		2.83	3	2	1	1	1	0	0	0	0	1	0	0	1	1	0	1	0	0	0	0	1	1	0	0	0	0	1	1	0	0	0	0	0	0	0		0	0			0	0
1692	60	26.08	66.69	44.8	73.21		2.48	1	1	0	1	1	1	0	0	0	1	0	0	1	1	1	1	0	0	0	1	0	0	0	0	0	0	0	1	0	0	0	0	0	0	0		1	1			1	1
1693	66	26.08	98.25	59.3	10.23		2.7	1	1	0	1	1	0	0	0	1	0	0	0	1	1	0	1	0	0	0	0	0	1	0	0	0	0	0	0	0	0	0	0	0	0	0		0	0			0	0
1694	59	22.04	97.44	66.2	30.19		2.9	1	1	0	1	0	1	0	0	0	1	0	0	1	1	1	1	0	0	0	0	1	0	0	0	0	0	0	1	0	0	0	0	0	0	0		0	0			0	0
1697	80	19.1	89.35	62.5	31.64		2.96	1	1	0	1	0	1	0	0	1	0	0	0	1	1	0	1	0	0	0	1	0	0	0	0	0	0	0	1	0	0	0	0	0	0	0		0	0			0	0
1698	55	27.55	91.14	38	15		2.86	3	1	0	1	1	1	0	0	1	1	0	1	1	1	0	1	0	0	0	1	0	0	0	0	0	0	0	1	0	0	0	0	0	0	0		0	0			0	0
1699	65	25.34	87.8	36.1	17.66		2.78	1	1	0	1	1	0	0	0	1	0	0	0	1	1	0	1	0	0	0	0	1	0	0	0	0	0	0	1	0	0	0	0	0	0	0		0	0			0	0
1702	81	28.65	86.24	60.1	9.69		2.82	1	1	0	1	1	1	0	0	0	0	0	0	1	1	0	0	0	0	0	0	0	1	0	0	0	0	0	0	0	0	0	0	0	0	0		0	0			0	0
1703	73	24.98	109.72	50.1	27.27		2.66	1	1	0	1	1	0	0	0	1	1	0	0	1	1	0	1	0	0	0	1	0	0	0	0	0	0	0	1	0	0	0	0	0	0	0		0	0			0	0
1704	55	24.61	101.65	38.3	18.95		3.27	1	1	0	1	1	0	1	0	1	0	0	1	1	1	0	0	0	0	0	0	0	1	0	0	0	0	0	0	0	0	0	0	0	0	0		0	0			0	0
1705	62	25.71	86.65	51.1	30.84		2.93	1	1	0	1	1	1	0	0	1	1	0	1	1	1	0	0	0	0	0	0	0	1	0	0	0	0	0	1	0	0	0	0	0	0	0		0	0			0	0
1707	68	31.59	75.81	59.3	51		2.27	3	2	0	1	1	0	0	0	1	0	0	0	1	1	0	1	1	1	1	1	0	1	0	0	0	0	0	1	0	0	0	0	0	0	0		0	0			0	0
1708	82	29.38	49.49	36.9	99		2.84	3	3	1	1	1	1	1	0	1	0	0	0	1	1	0	1	0	0	0	1	1	1	0	0	0	0	1	1	0	0	0	0	0	0	0		0	0			0	0
1711	61	30.12	82.34	60.5	90		2.75	3	3	0	1	1	1	1	0	1	1	0	0	1	1	0	1	0	0	0	1	1	1	0	0	0	0	0	1	0	0	0	0	0	0	0		0	0			0	0
1713	64	28.65	81.76	42.2	18.92		2.88	1	1	0	1	1	1	0	0	0	0	0	0	1	0	0	1	0	0	0	0	0	1	0	0	0	0	0	0	0	0	0	0	0	0	0		0	0			0	0
1714	67	26.45	69.56	37.4	11.99		2.49	1	1	0	1	1	0	0	1	0	0	0	0	1	1	0	0	0	0	0	1	0	0	0	0	0	0	0	0	0	0	0	0	0	0	0		0	0			0	1
1715	45	26.81	116.42	61.5	25.42		2.5	1	1	0	1	1	0	0	0	0	0	0	0	1	1	0	1	0	0	0	1	0	0	0	0	0	0	0	1	0	0	0	0	0	0	0		0	0			0	0
1716	66	28.65	97.42	61.8	55		3.21	3	2	0	1	1	0	0	0	1	1	1	0	1	1	0	1	0	0	0	1	0	1	0	0	0	0	0	1	0	0	0	0	0	0	0		0	0			0	0
1717	82	31.59	101.98	55.9	19		2.62	2	1	0	1	1	0	1	0	1	0	0	1	1	0	0	1	0	0	0	1	0	0	0	0	0	0	0	0	0	0	0	0	0	0	0		0	0			0	0
1719	58	28.65	84.26	57.9	15.91		3.24	1	1	0	1	0	0	0	1	0	0	0	0	1	1	0	1	0	0	0	1	0	0	0	0	0	0	0	1	0	1	0	0	0	0	1		0	0			0	0
1720	53	25.34	96.25	60.9	17.32		2.79	2	1	0	1	1	1	1	0	0	1	1	1	1	1	0	1	0	0	0	0	0	1	0	0	0	0	0	1	0	0	0	0	0	0	0		0	0			0	0
1721	67	22.41	85.75	64.1	23.71		3.32	2	1	0	1	1	0	0	0	0	0	0	1	1	1	0	1	0	0	0	0	1	0	0	0	0	0	0	1	0	0	0	0	0	0	0		0	0			0	0
1722	70	29.75	135.46	50	22		3.68	2	1	0	1	1	1	0	0	1	0	0	1	1	1	0	0	0	0	0	1	0	0	0	0	0	0	0	1	0	0	0	0	0	0	0		0	0			0	0
1723	72	20.94	76.98	56.5	23.42		3.02	1	1	0	0	1	0	1	0	1	0	0	0	1	1	0	1	0	0	0	0	0	1	0	0	0	0	0	1	0	0	0	0	0	0	0		0	0			0	0
1724	75	27.92	36.79	38	105		2.57	2	2	0	1	0	1	0	0	0	1	1	0	1	1	0	1	0	0	0	1	0	1	0	0	0	0	0	1	0	0	0	0	0	0	0		0	1			0	0
1725	71	19.1	32.72	55.3	15.24		2.48	2	1	1	0	1	1	1	1	1	0	0	1	1	1	0	0	0	0	0	0	0	1	0	0	0	0	1	1	0	0	0	0	0	0	0		0	0			0	0
1726	81	23.14	45.44	37.7	27.22		3.07	1	1	0	1	1	1	0	0	1	1	0	0	1	1	0	1	0	0	0	0	0	1	0	0	0	0	0	1	0	0	0	0	0	0	0		0	1			1	0
1727	78	29.02	77.37	56.9	28.25		3.09	2	1	0	1	1	0	0	0	1	1	0	0	1	1	0	1	0	0	0	1	0	0	0	0	0	0	0	1	0	0	0	0	0	0	0		0	0			0	0
1728	46	26.08	97.51	63.1	17.28		3.09	1	1	0	1	1	1	0	0	1	0	0	1	1	1	0	1	0	0	0	1	0	0	0	0	0	0	0	1	0	0	0	0	0	0	0		0	0			0	0
1731	70	27.55	79.58	53.1	83		2.6	3	2	0	1	1	1	0	0	0	1	0	0	1	1	0	0	0	0	0	1	1	0	0	0	0	0	0	1	0	0	0	0	0	0	0		0	0			0	0
1733	75	25.34	88.95	36.5	66		2.98	2	2	0	1	0	1	0	1	1	1	1	0	1	1	0	1	0	0	0	1	0	1	0	0	0	0	0	1	0	0	0	0	0	0	0		0	0			0	0
1738	71	26.81	83.42	36.3	17.14		3.2	2	1	0	1	1	1	0	0	0	0	0	0	1	1	0	0	0	0	0	0	1	0	0	0	0	0	0	0	0	0	0	0	0	0	0		0	0			0	0
1739	62	19.47	70.63	61.3	11.74		3.17	1	1	0	0	1	0	1	0	1	0	0	0	1	1	0	1	0	0	0	1	0	0	0	0	0	0	0	1	0	1	0	0	1	0	0		0	0			0	0
1740	64	24.98	97.06	53	23.7		2.48	1	1	0	1	1	0	1	0	1	0	0	1	1	1	0	1	0	0	0	1	0	0	0	0	0	0	0	1	0	1	0	0	0	0	1		0	0			0	0
1741	59	25.34	39.76	60.7	53.33		2.34	1	1	0	1	1	0	0	0	1	1	1	1	1	1	0	1	0	0	0	0	0	1	0	0	0	0	0	1	0	0	0	0	0	0	0		1	1			1	1
1742	56	25.34	96.86	59.1	28.6		2.66	2	1	0	1	1	1	1	0	0	1	1	1	1	1	0	0	0	0	0	0	0	1	0	0	0	0	0	1	0	0	0	0	0	0	0		0	0			0	0
1743	53	21.67	98.22	51.6	27.79		3.37	1	1	0	1	1	0	1	0	0	0	0	1	1	1	0	1	0	0	0	0	0	1	0	0	0	0	0	1	0	1	0	0	0	1	1		0	0			0	0
1744	74	18.73	60.35	42.4	51		2.97	2	2	0	0	1	0	0	0	0	1	0	0	1	1	0	0	0	0	0	0	1	1	0	0	0	0	0	1	0	0	0	0	0	0	0		0	0			0	0
1745	68	25.71	84.14	40.6	23		3.31	2	1	0	1	1	0	0	1	1	1	0	0	1	1	0	0	0	1	0	1	0	0	0	0	0	0	0	1	0	0	0	0	0	0	0		0	0			1	0
1747	67	17.63	76.18	52.7	50		2.72	2	2	0	0	1	0	1	0	0	0	0	0	1	1	0	0	0	0	0	1	0	1	0	0	0	0	0	1	0	0	0	0	0	0	0		0	0			0	0
1748	76	24.24	77.59	61.9	47		2.94	3	2	0	1	0	1	0	0	0	1	0	1	1	1	0	1	0	0	0	1	1	0	0	0	0	0	0	1	0	0	0	0	0	0	0		0	0			0	0
1749	67	28.65	90.01	38.5	15.71		3.4	1	1	0	1	1	0	1	0	0	0	0	1	1	1	0	0	0	0	0	0	0	1	0	0	0	0	0	0	0	0	0	0	0	0	0		0	0			0	0
1751	46	31.96	36.21	57.4	19.5		2.41	1	1	0	1	0	1	0	0	1	0	0	1	1	1	0	1	0	0	0	1	0	0	0	0	0	0	0	0	0	0	0	0	0	0	0		0	0			0	0
1754	62	26.45	40.19	57.4	26.98		2.86	1	1	0	1	1	0	0	0	1	0	0	0	1	1	0	1	0	0	0	0	1	0	0	0	0	0	0	1	0	1	0	0	0	1	1		0	0			0	0
1755	75	26.08	96.74	62.1	64		2.72	2	2	0	1	1	0	0	0	0	1	0	0	1	1	0	1	0	0	0	1	0	1	0	0	0	0	0	1	0	1	0	0	1	0	0		0	0			0	0
1757	67	22.04	76.4	64.4	60		3.04	2	2	0	0	1	0	0	0	0	0	0	0	1	1	0	1	1	0	0	0	1	1	0	0	0	0	0	1	0	0	0	0	0	0	0		0	0			0	0
1758	57	28.65	84.46	65.5	14.9		2.87	1	1	0	1	1	1	0	0	1	0	0	0	1	1	0	0	0	0	0	1	0	0	0	0	0	0	0	0	0	0	0	0	0	0	0		0	0			0	0
1761	43	25.71	121.54	57.2	24.42		2.75	1	1	0	1	1	1	0	0	1	0	0	0	1	1	1	1	1	0	0	1	0	0	0	0	0	0	0	1	0	0	0	0	0	0	0		0	0			0	0
1762	75	21.3	72.77	56.6	109		3.09	3	3	1	0	0	0	0	1	1	1	0	0	1	1	0	1	0	0	0	1	1	1	0	0	0	0	1	1	0	0	0	0	0	0	0		0	0			0	0
1764	50	29.38	80.58	56.7	19.9		2.89	1	1	0	1	0	1	0	0	0	0	0	0	1	1	0	1	0	0	0	0	0	1	0	0	0	0	0	1	0	0	0	0	0	0	0		0	0			0	0
1767	67	24.98	77.48	50.6	24.58		2.97	1	1	0	1	0	1	0	0	0	1	0	1	1	1	0	1	0	0	0	0	1	0	0	0	0	0	0	1	0	0	0	0	0	0	0		0	0			0	0
1768	66	30.85	77.53	53	23.93		3.1	1	1	0	1	1	0	0	0	0	0	0	0	1	1	0	1	0	0	0	1	0	0	0	0	0	0	0	1	0	0	0	0	0	0	0		0	0			0	0
1772	50	24.98	129.05	50.3	26.21		2.32	1	1	0	1	1	1	0	0	1	0	0	1	1	1	0	1	0	0	0	1	0	0	0	0	0	0	0	1	0	0	0	0	0	0	0		0	0			0	0
1773	63	26.08	103.15	57	17.33		2.73	1	1	0	1	1	0	0	0	1	0	0	0	1	1	0	1	0	0	0	1	0	0	0	0	0	0	0	1	0	0	0	0	0	0	0		0	0			0	0
1774	68	27.18	118.01	54.3	23.96		3.18	1	1	0	1	1	0	0	0	1	0	0	0	1	1	0	1	0	0	0	0	0	1	0	0	0	0	0	1	0	0	0	0	0	0	0		0	0			0	0
1775	71	28.28	107.04	48.5	57		2.37	3	2	0	1	1	0	0	0	0	1	0	1	1	1	0	1	0	0	0	1	1	0	0	0	0	0	0	1	0	0	0	0	0	0	0		0	0			0	0
1776	67	26.81	46.86	57	9.21		2.41	1	1	0	1	1	1	0	0	0	1	0	0	1	0	0	1	0	0	0	1	0	0	0	0	0	0	0	0	0	1	0	0	0	0	1		1	0			0	1
1777	36	25.71	121.87	51.8	24.88		2.25	1	1	0	1	1	1	0	0	0	1	0	0	1	1	0	1	0	0	0	1	0	0	0	0	0	0	0	1	0	0	0	0	0	0	0		0	0			0	0
1778	57	21.67	74.41	62.8	16.15		3	1	1	0	0	0	0	0	0	1	0	0	0	1	1	0	0	0	0	0	1	0	0	0	0	0	0	0	1	0	0	0	0	0	0	0		0	0			0	0
1779	75	18.73	55.2	57.5	40.9		2.61	1	1	1	0	1	0	0	0	1	1	1	1	1	1	0	1	0	0	0	0	1	0	0	0	0	1	0	1	1	0	0	0	0	0	0		0	0			0	0
1781	51	26.81	97.92	65.5	15.97		2.6	1	1	0	1	1	1	0	0	1	0	0	0	1	1	0	1	0	0	0	1	0	0	0	0	0	0	0	1	0	1	0	0	0	0	1		0	0			0	0
1782	47	23.51	103.07	56.2	24.8		2.6	1	1	0	1	1	1	0	0	1	1	0	1	1	1	0	1	0	0	0	1	0	0	0	0	0	0	0	1	0	0	0	0	0	0	0		0	0			0	0
1785	48	33.06	100.65	62.2	17.95		2.74	2	1	0	1	1	1	0	0	0	1	0	1	1	1	0	0	0	0	0	0	0	1	0	0	0	0	0	0	0	0	0	0	0	0	0		0	0			0	0
1786	62	27.18	85.8	59.4	18.75		3.06	2	1	0	1	1	0	0	0	1	0	0	0	1	1	0	1	0	0	0	1	0	0	0	0	0	0	0	0	0	0	0	0	0	0	0		0	0			0	0
1789	74	26.08	72.13	63.9	20.56		3.28	1	1	0	1	1	0	0	0	0	0	0	0	1	1	1	1	0	0	0	0	0	1	0	0	0	0	0	1	0	0	0	0	0	0	0		0	0			0	0
1790	63	27.55	97.5	65.6	13.27		3.48	2	1	0	1	1	1	0	0	1	0	0	0	1	1	0	0	1	0	0	1	0	0	0	0	0	0	0	1	0	0	0	0	0	0	0		0	0			0	0
1792	70	20.57	59.71	60.9	92		3.13	2	2	1	0	1	0	0	0	0	1	0	0	1	1	0	1	0	1	1	1	1	0	1	1	1	1	0	1	0	0	0	0	0	0	0		0	0			0	0
1793	51	27.92	84.85	49.9	27.4		3.63	1	1	0	1	1	0	0	0	1	0	0	0	1	1	0	1	0	0	0	1	0	0	0	0	0	0	0	1	0	0	0	0	0	0	0		0	0			0	0
1795	76	26.45	91.24	57.7	17.57		3.12	2	1	0	1	1	1	0	0	0	1	0	0	1	1	0	1	0	0	0	0	1	0	0	0	0	0	0	1	0	0	0	0	0	0	0		0	0			0	0
1797	65	21.3	38.57	46.7	35.66		2.61	1	1	0	0	1	0	0	1	1	1	1	0	1	1	0	1	0	0	0	1	0	0	0	0	0	0	0	1	0	0	0	0	0	0	0		0	1			1	0
1798	56	30.85	96.08	49.9	16.44		3.14	1	1	0	1	1	0	1	0	1	0	0	0	1	1	0	0	0	0	0	1	0	0	0	0	0	0	0	1	0	0	0	0	0	0	0		0	0			0	0
1799	54	30.85	96.92	57.7	14.29		3.71	1	1	0	1	1	0	0	0	0	0	0	0	1	1	0	1	0	0	0	0	0	1	0	0	0	0	0	1	0	0	0	0	0	0	0		0	0			0	0
1801	79	23.88	33.18	43.2	31.16		2.93	2	1	0	1	1	1	0	0	1	1	1	0	0	1	0	1	0	0	0	0	1	0	0	0	0	0	0	1	0	1	0	0	0	1	1		0	0			0	0
1802	53	30.12	82.75	57.4	23.64		2.34	1	1	0	1	0	1	1	0	1	0	0	0	1	1	0	1	0	0	0	0	0	1	0	0	0	0	0	1	0	0	0	0	0	0	0		0	0			0	0
1805	67	31.96	105.96	66.3	24.79		2.51	2	1	0	1	1	0	0	0	0	0	0	1	1	1	0	1	0	0	0	0	0	1	0	0	0	0	0	1	0	1	0	0	0	0	1		0	0			0	0
1806	50	24.61	91.06	58.8	24.57		2.34	1	1	0	1	1	0	0	0	1	0	0	0	1	1	0	1	0	0	0	1	0	0	0	0	0	0	0	1	0	0	0	0	0	0	0		0	0			0	0
1807	47	24.61	40.83	46.1	33.91		3.03	1	1	0	1	1	1	0	0	0	0	0	0	1	1	0	1	0	0	0	1	0	0	0	0	0	0	0	1	0	0	0	0	0	0	0		0	0			0	0
1809	51	22.41	92.5	57.6	26.83		2.3	1	1	0	0	1	0	0	1	0	1	0	0	1	1	0	1	0	0	0	0	0	1	0	0	0	0	0	1	0	0	0	0	0	0	0		0	0			0	0
1811	74	24.61	85.03	65.2	27.71		3.57	1	1	0	1	1	1	0	0	0	0	0	0	1	1	0	0	0	0	0	1	0	0	0	0	0	0	0	1	0	0	0	0	0	0	0		0	0			0	0
1812	36	33.43	98.35	56	17.55		2.57	1	1	0	1	1	0	0	0	1	0	0	0	1	1	0	1	0	0	0	0	0	1	0	0	0	0	0	1	0	0	0	0	0	0	0		0	0			0	0
1813	79	23.14	24.72	50.6	23.82		2.51	2	1	0	1	1	0	0	0	1	0	0	1	1	1	0	0	0	0	0	1	0	0	0	0	0	0	0	1	0	0	0	0	0	0	0		0	0			0	0
1814	63	26.45	119.86	39.9	25.78		3.13	2	1	0	1	1	0	0	0	0	1	0	0	1	1	0	1	0	0	0	0	0	1	0	0	0	0	0	1	0	0	0	0	0	0	0		0	0			0	0
1816	64	24.61	92.65	52.1	33.3		2.82	1	1	0	1	1	1	0	0	1	0	0	0	1	1	0	1	0	0	0	1	0	0	0	0	0	0	0	1	0	1	0	0	0	0	1		0	0			0	0
1818	59	28.28	39.84	55.1	64		2.52	2	2	0	1	1	0	0	0	1	1	1	0	1	1	0	1	0	0	0	1	0	1	0	0	0	0	0	1	0	0	0	0	0	0	0		0	0			0	0
1819	58	31.22	103.66	47.9	23.83		3.19	1	1	0	1	0	0	0	0	0	0	0	0	1	1	0	0	0	0	0	1	0	0	0	0	0	0	0	1	0	0	0	0	0	0	0		0	0			0	0
1820	50	24.61	125.92	37.8	21.11		2.59	1	1	0	1	0	1	0	0	0	1	0	0	1	1	0	1	0	0	0	1	0	0	0	0	0	0	0	1	0	1	0	0	1	0	0		0	0			0	0
1824	60	27.92	97.78	53.6	18.83		2.74	1	1	0	1	1	1	0	0	1	1	0	0	1	1	0	0	0	0	0	1	0	0	0	0	0	0	0	0	0	0	0	0	0	0	0		0	0			0	1
1825	68	23.88	74.19	59.9	63		2.41	3	2	0	1	0	1	0	0	1	1	1	0	1	1	1	1	0	0	0	1	0	1	0	0	0	0	0	1	0	0	0	0	0	0	0		0	0			0	0
1826	70	26.45	91.38	62.4	12.59		3.31	1	1	0	1	1	1	0	0	1	0	0	0	1	1	0	1	0	0	0	0	0	1	0	0	0	0	0	1	0	0	0	0	0	0	0		0	0			0	0
1827	67	24.24	116.16	59.4	15.94		3.72	1	1	0	1	1	0	0	0	0	0	0	0	1	1	0	1	0	0	0	1	0	0	0	0	0	0	0	1	0	0	0	0	0	0	0		0	0			0	0
1830	45	22.77	96.18	60.7	32.58		2.44	1	1	0	1	0	1	0	0	1	1	1	1	1	1	0	1	0	0	0	0	0	1	0	0	0	0	0	1	0	0	0	0	0	0	0		0	0			0	0
1832	66	18.37	69.14	57.1	79		2.71	3	2	0	0	1	0	0	0	1	1	1	0	1	0	0	1	0	0	0	1	1	0	0	0	0	0	0	1	0	0	0	0	0	0	0		0	0			0	0
1833	61	26.45	42.56	56	20.95		2.34	1	1	0	1	1	1	0	0	0	0	0	1	1	1	0	1	0	0	0	1	0	0	0	0	0	0	0	1	0	0	0	0	0	0	0		1	0			1	1
1836	72	20.57	97.57	46.9	85		2.95	3	3	0	0	1	0	0	0	1	0	0	0	1	1	1	1	0	0	0	1	1	1	0	0	0	0	0	1	0	0	0	0	0	0	0		0	0			0	0
1837	65	26.45	105.95	59.1	49		3.8	3	2	0	1	1	0	0	0	0	1	1	0	1	1	0	1	0	1	1	1	1	0	0	0	0	0	0	1	0	0	0	0	0	0	0		0	0			0	0
1838	46	29.75	116.25	55.1	16.81		2.42	1	1	0	1	1	0	0	0	0	0	0	0	1	1	0	0	0	0	0	1	0	0	0	0	0	0	0	1	0	0	0	0	0	0	0		0	0			0	0
1840	48	18.37	92.28	66	15.57		3.57	1	1	0	1	1	0	0	0	1	0	0	0	1	1	0	0	0	0	0	0	0	1	0	0	0	0	0	0	0	0	0	0	0	0	0		0	0			0	0
1841	82	18.73	83.33	63.8	28.06		2.9	3	1	0	0	1	0	0	0	1	1	0	1	1	1	0	0	0	0	0	1	0	0	0	0	0	0	0	1	0	0	0	0	0	0	0		0	0			0	0
1846	67	28.28	101.57	36.4	22.63		2.69	2	1	0	1	1	1	0	0	1	1	0	0	1	1	0	1	0	0	0	1	0	0	0	0	0	0	0	1	0	1	0	0	0	0	1		0	0			0	0
1848	70	23.51	82.25	62.3	17.28		2.62	1	1	0	1	1	1	1	0	1	1	1	0	1	1	0	1	0	0	0	0	0	1	0	0	0	0	0	0	0	0	0	0	0	0	0		0	0			0	0
1849	59	26.81	88.95	57.3	24.9		2.64	1	1	0	1	1	1	0	0	1	0	0	1	1	1	0	1	0	0	0	1	0	0	0	0	0	0	0	1	0	1	0	0	0	0	1		0	0			0	0
1851	52	25.34	99.97	64.8	41.74		2.39	3	1	0	1	0	1	0	0	0	1	1	0	1	1	1	1	0	0	0	0	0	1	0	0	0	0	0	1	0	0	0	0	0	0	0		0	0			0	0
1855	82	30.12	86.04	52	58		2.49	2	2	0	1	0	1	0	0	0	1	1	1	1	1	0	1	0	0	0	1	1	0	0	0	0	0	0	1	0	1	0	0	0	0	1		0	0			0	0
1857	66	23.88	49.1	53.5	29.23		2.59	2	1	0	1	1	0	0	0	1	1	0	1	1	1	0	1	0	0	0	0	0	1	0	0	0	0	0	1	0	0	0	0	0	0	0		1	1			1	1
1859	53	26.08	85.8	60.3	23.2		3.14	1	1	0	1	0	1	0	0	0	0	0	1	1	1	0	0	0	0	0	1	0	0	0	0	0	0	0	1	0	0	0	0	0	0	0		0	0			0	0
1860	61	17.26	54.37	56.6	46.78		2.56	1	1	0	0	1	0	0	0	0	1	1	1	1	1	0	1	0	0	0	0	0	1	0	0	0	0	0	1	0	0	0	0	0	0	0		0	0			0	0
1861	82	19.1	26	48.6	17.24		2.74	2	1	0	0	1	0	1	0	1	0	0	0	1	1	0	1	0	0	0	0	1	0	0	0	0	0	0	1	0	0	0	0	0	0	0		0	0			0	0
1862	55	19.47	74.64	52.9	29.05		3.26	1	1	0	0	1	0	0	0	1	0	0	0	1	1	0	1	0	0	0	0	0	1	0	0	0	0	0	1	0	0	0	0	0	0	0		0	0			0	0
1863	61	19.83	66.88	36.7	54		3.17	2	2	0	0	1	0	0	0	1	0	0	0	1	1	0	1	0	0	0	1	1	0	0	0	0	0	0	1	0	0	0	0	0	0	0		0	0			0	0
1864	64	30.85	112.86	57.2	12.16		3.96	1	1	0	1	1	0	0	0	1	0	0	0	1	1	0	0	0	0	0	0	1	0	0	0	0	0	0	0	0	1	0	0	0	0	1		0	0			0	0
1865	84	20.57	75.93	53.3	18.08		3.2	1	1	0	0	0	0	0	0	1	0	0	0	1	1	0	1	0	0	0	1	0	0	0	0	0	0	0	1	0	0	0	0	0	0	0		0	0			0	0
1867	55	32.32	124.32	64.4	18.83		2.79	1	1	0	1	1	0	1	0	1	0	0	0	1	1	0	0	0	0	0	1	0	0	0	0	0	0	0	0	0	1	0	0	0	0	1		0	0			0	0
1868	74	19.83	61.74	57.7	12.02		2.98	1	1	0	0	1	0	0	0	0	0	0	1	1	1	0	0	0	0	0	0	0	1	0	0	0	0	0	1	0	0	0	0	0	0	0		0	0			0	0
1870	58	23.88	95.01	65.9	15.71		2.79	2	1	0	1	1	1	0	0	0	0	0	1	1	1	0	1	0	0	0	1	0	0	0	0	0	0	0	1	0	0	0	0	0	0	0		0	0			0	0
1871	82	27.18	90.01	57.4	63		2.87	2	2	0	1	1	0	0	1	1	0	0	0	1	1	1	1	0	0	0	1	0	1	0	0	0	0	0	1	0	1	0	0	0	0	1		0	0			0	0
1872	57	24.61	69.71	62.1	17.77		2.61	1	1	0	1	1	0	1	0	1	0	0	0	1	1	0	1	0	0	0	0	0	1	0	0	0	0	0	1	0	0	0	0	0	0	0		0	0			0	0
1874	73	25.34	102.72	65	13.16		3.34	1	1	0	1	0	0	0	0	1	0	0	1	1	1	0	1	0	0	0	1	0	0	0	0	0	0	0	1	0	0	0	0	0	0	0		0	0			0	0
1876	71	28.65	108.75	49.3	43		2.35	3	2	0	1	1	0	0	0	1	1	0	0	1	1	0	1	0	0	0	1	1	0	0	0	0	0	0	0	0	0	0	0	0	0	0		0	0			0	0
1879	73	23.14	70.46	59.9	15.54		3.02	3	1	0	1	1	1	0	0	1	1	0	0	1	1	0	1	0	0	0	1	0	0	0	0	0	0	0	1	0	0	0	0	0	0	0		0	0			0	0
1881	72	31.59	89.67	59.6	10.22		2.84	1	1	0	1	1	0	0	0	1	0	0	0	1	1	0	0	0	0	0	0	1	0	0	0	0	0	0	0	0	0	0	0	0	0	0		0	0			0	0
1883	76	24.24	78.22	55.1	22.99		2.63	1	1	0	1	1	1	0	0	1	0	0	1	1	1	0	0	0	0	0	0	0	1	0	0	0	0	0	1	0	0	0	0	0	0	0		0	0			0	0
1886	73	27.18	103.99	65.4	60		3.29	2	2	0	1	1	1	0	0	1	1	0	0	1	1	0	1	0	0	0	1	0	1	0	0	0	0	0	1	0	0	0	0	0	0	0		0	0			0	0
1888	46	26.08	103.53	47.1	30.75		2.33	1	1	0	1	1	0	0	0	0	1	1	0	1	1	0	1	0	0	0	0	0	1	0	0	0	0	0	1	0	0	0	0	0	0	0		0	0			0	0
1889	52	23.14	80.11	51.9	22.46		2.5	1	1	0	0	1	0	0	0	0	0	0	0	1	1	0	1	0	0	0	0	0	1	0	0	0	0	0	1	0	0	0	0	0	0	0		0	0			0	0
1890	81	27.18	46.06	39.7	28.26		2.71	2	1	0	1	1	0	0	0	0	1	0	0	1	1	0	1	0	0	0	1	0	0	0	0	0	0	0	1	0	0	0	0	0	0	0		0	0			0	0
1893	73	26.81	97.54	37.2	29.93		2.88	2	1	0	1	0	0	1	1	1	1	0	0	1	1	0	1	0	0	0	0	0	1	0	0	0	0	0	1	1	1	1	0	0	0	1		0	0			1	0
1895	64	29.38	120.09	59.1	18.3		2.79	1	1	0	1	1	1	0	0	0	0	0	0	1	1	0	0	0	0	0	1	0	0	0	0	0	0	0	0	0	0	0	0	0	0	0		0	0			0	0
1897	75	27.92	75.7	59	18.33		2.88	1	1	0	1	1	0	0	0	1	0	0	1	1	1	0	1	0	0	0	0	0	1	0	0	0	0	0	0	0	0	0	0	0	0	0		0	0			0	0
1898	65	27.92	94.12	64.5	15.98		3.79	2	1	0	1	1	0	0	0	0	0	0	0	1	1	0	1	0	0	0	0	1	0	0	0	0	0	0	1	0	1	0	0	0	0	1		0	0			0	0
1899	66	30.12	31.76	50.4	37		2.61	2	2	0	1	1	0	0	0	1	1	1	1	1	1	0	1	0	0	0	1	0	1	0	0	0	0	0	0	0	1	0	0	1	0	0		0	0			0	0
1901	65	20.57	80.67	54.8	18.62		3.29	1	1	0	0	1	0	0	0	0	0	0	0	1	1	0	1	0	0	0	1	0	0	0	0	0	0	0	0	0	0	0	0	0	0	0		0	0			0	0
1902	76	27.18	94.58	58.9	22.49		3.51	2	1	0	1	1	0	1	0	0	0	0	1	1	1	0	1	0	0	0	0	0	1	0	0	0	0	0	1	0	0	0	0	0	0	0		0	0			0	0
1903	70	18	29.12	57.7	16.5		2.55	1	1	0	0	1	0	0	0	0	0	0	0	1	1	0	1	0	0	0	1	0	0	0	0	0	0	0	1	0	0	0	0	0	0	0		0	0			0	0
1904	75	23.14	76.3	55.6	17		2.95	1	1	1	1	1	0	0	0	0	1	0	0	1	1	0	1	0	1	0	1	0	0	1	0	1	0	0	1	0	0	0	0	0	0	0		0	0			0	0
1905	75	28.65	57.95	45.5	55		2.4	3	2	0	1	1	0	0	0	1	1	0	0	1	1	0	1	0	1	1	1	1	0	0	0	0	0	0	1	0	0	0	0	0	0	0		0	0			0	0
1906	67	27.92	88.05	56.8	18.67		2.84	1	1	0	1	1	0	0	0	0	0	0	1	1	1	0	1	0	0	0	0	0	1	0	0	0	0	0	0	0	0	0	0	0	0	0		0	0			0	0
1907	52	23.14	87.59	49.7	69		2.33	3	2	0	1	1	0	1	1	0	1	0	0	1	1	0	1	0	0	0	1	1	0	0	0	0	0	0	1	0	0	0	0	0	0	0		0	0			0	0
1910	64	23.88	122.21	62.6	21.45		3.1	2	1	0	1	0	0	0	0	1	0	0	1	1	1	0	0	0	0	0	0	1	0	0	0	0	0	0	1	0	0	0	0	0	0	0		0	0			0	0
1911	60	29.02	107.36	58.3	15.76		2.82	1	1	0	1	1	0	1	0	1	0	0	0	1	1	0	1	0	0	0	1	0	0	0	0	0	0	0	1	0	0	0	0	0	0	0		0	0			0	0
1912	81	20.57	37.93	49.2	54.2		2.67	2	1	0	1	0	1	1	0	1	1	1	0	1	1	0	1	0	0	0	0	1	0	0	0	0	0	0	1	0	0	0	0	0	0	0		0	1			1	0
1913	45	20.2	80.75	60.8	17.85		3.47	1	1	0	0	1	0	0	1	1	0	0	0	1	1	0	1	0	0	0	0	1	0	0	0	0	0	0	0	0	0	0	0	0	0	0		0	0			0	0
1914	57	18.73	35.32	58.1	22.01		3.27	1	1	0	0	1	0	0	0	0	0	0	0	1	1	1	1	0	0	0	0	0	1	0	0	0	0	0	1	0	1	0	0	1	0	0		0	0			0	0
1915	54	18	95.88	53.7	17.17		2.85	1	1	0	1	0	0	0	0	0	0	0	0	1	1	0	0	0	0	0	1	0	0	0	0	0	0	0	1	0	0	0	0	0	0	0		0	0			0	0
1918	58	27.18	70.91	43.7	21.91		2.62	1	1	0	1	1	1	1	0	0	0	0	0	1	1	0	1	0	0	0	1	0	0	0	0	0	0	0	1	0	0	0	0	0	0	0		0	0			0	0
1919	70	25.71	43.03	59.5	44.26		2.62	1	1	0	1	1	1	0	0	0	1	0	1	1	1	0	1	0	0	0	0	0	1	0	0	0	0	0	1	0	0	0	0	0	0	0		0	0			0	0
1920	69	24.24	82.88	59.9	16.85		3	1	1	0	1	1	1	0	0	1	0	0	0	1	1	0	0	0	0	0	0	0	1	0	0	0	0	0	0	0	0	0	0	0	0	0		0	0			0	0
1921	71	26.08	97.1	49	18.81		2.46	2	1	0	1	1	0	1	1	1	0	0	0	1	1	0	1	0	0	0	0	1	0	0	0	0	0	0	0	0	0	0	0	0	0	0		0	0			0	0
1922	56	25.34	111.44	48.6	87		2.53	2	2	0	1	1	0	0	1	0	1	0	0	1	1	0	1	0	0	0	1	0	1	0	0	0	0	0	1	0	1	0	0	1	0	0		0	0			0	0
1923	41	29.38	54.01	45.2	102		2.89	3	2	0	1	0	0	1	0	1	1	0	0	1	1	0	1	0	0	0	1	0	1	0	0	0	0	0	1	0	0	0	0	0	0	0		0	1			1	0
1924	49	28.28	137.89	65.8	10.54		3.11	1	1	0	1	0	1	0	0	1	0	0	0	1	1	0	0	0	0	0	1	0	0	0	0	0	0	0	0	0	0	0	0	0	0	0		0	0			0	0
1926	52	25.34	104.16	45.7	27.47		2.88	1	1	0	1	1	1	0	0	1	0	0	0	1	1	0	1	0	0	0	1	0	0	0	0	0	0	0	1	0	0	0	0	0	0	0		0	0			0	0
1928	73	21.67	81.92	52.6	23.7		2.72	3	1	0	0	1	0	0	0	0	1	1	0	1	1	0	1	0	0	0	1	0	0	0	0	0	0	0	1	0	0	0	0	0	0	0		0	0			0	0
1929	45	18	123.39	54.7	56.82		3.28	1	1	0	1	1	1	1	1	1	0	0	0	1	1	1	1	0	0	0	0	0	1	0	0	0	0	0	1	0	1	0	0	0	0	1		0	0			0	0
1930	68	20.2	72.66	64.7	10.95		3.74	1	1	0	0	1	0	0	0	0	0	0	1	1	1	1	1	1	0	0	1	0	0	0	0	0	0	0	0	0	0	0	0	0	0	0		0	0			0	0
1932	60	20.57	49.81	60.7	15.05		3.08	2	1	0	0	1	0	0	0	0	0	0	0	1	1	0	1	1	0	0	1	0	0	0	0	0	0	0	1	0	1	0	0	0	0	1		0	0			0	0
1933	69	25.71	89.31	39.6	100		2.28	3	3	1	1	1	1	0	0	0	1	1	1	1	1	0	1	0	0	0	1	1	1	0	0	0	1	0	1	0	0	0	0	0	0	0		0	0			0	0
1934	55	28.65	95.02	56.7	19.22		4.31	1	1	0	1	1	1	0	0	1	0	0	0	1	1	0	1	0	0	0	1	0	0	0	0	0	0	0	1	0	0	0	0	0	0	0		0	0			0	0
1935	64	22.77	116.27	54.8	17.85		3.01	1	1	0	1	1	0	0	0	0	1	0	0	1	1	0	1	0	0	0	1	0	0	0	0	0	0	0	0	0	0	0	0	0	0	0		0	0			0	0
1937	63	20.94	64.65	60.7	27.13		2.63	1	1	0	0	1	0	0	0	0	0	0	1	1	1	0	1	0	0	0	0	0	1	0	0	0	0	0	1	0	0	0	0	0	0	0		0	0			1	0
1938	60	16.53	70.26	50.8	14.87		3.05	1	1	0	0	0	0	0	0	1	0	0	1	1	1	0	1	0	0	0	1	0	0	0	0	0	0	0	1	0	0	0	0	0	0	0		0	0			0	0
1939	64	26.08	75.23	48.4	21.77		2.64	2	1	0	1	1	1	0	0	1	1	0	0	1	1	0	0	0	0	0	1	0	0	0	0	0	0	0	1	0	0	0	0	0	0	0		0	1			0	0
1941	73	17.26	76.55	61.9	53		3.75	2	2	0	0	1	0	0	0	1	0	0	1	1	1	0	1	0	0	0	1	0	1	0	0	0	0	0	1	0	0	0	0	0	0	0		0	0			0	0
1944	79	31.22	50.65	54.3	47		3.24	3	2	0	1	1	1	0	0	1	0	0	1	1	1	0	1	0	0	0	1	1	0	0	0	0	0	0	0	0	0	0	0	0	0	0		0	0			0	0
1945	59	29.38	134.69	51.2	19.39		2.58	1	1	0	1	1	0	0	0	0	1	0	0	1	1	0	1	1	0	0	1	0	0	0	0	0	0	0	0	0	0	0	0	0	0	0		0	0			0	0
1947	58	22.41	106.27	54.7	36.77		2.48	1	1	0	1	1	1	0	0	1	1	0	0	1	1	0	1	0	0	0	0	0	1	0	0	0	0	0	1	0	0	0	0	0	0	0		0	0			0	0
1948	76	21.67	84.17	58.8	69		2.74	3	2	0	0	1	0	0	0	1	1	0	0	1	1	0	1	0	0	0	1	1	0	0	0	0	0	0	1	0	0	0	0	0	0	0		0	0			0	0
1949	70	23.51	72.37	53.6	92		3.81	3	2	0	1	0	0	0	0	0	1	0	0	1	1	0	1	0	0	0	1	0	1	0	0	0	0	0	1	0	1	0	0	0	0	1		0	0			1	0
1951	49	24.98	103.79	62.3	17.86		2.53	1	1	0	1	0	1	1	0	1	0	0	1	1	1	0	1	0	0	0	0	0	1	0	0	0	0	0	1	0	0	0	0	0	0	0		0	0			0	0
1952	67	27.92	51.97	46.6	22.23		3.12	1	1	0	1	1	1	0	0	1	0	0	1	1	1	0	0	0	0	0	0	0	1	0	0	0	0	0	1	0	0	0	0	0	0	0		0	1			0	0
1953	44	27.92	125.43	54.4	16.72		3.49	1	1	0	1	1	0	0	0	1	0	0	0	1	1	0	0	0	0	0	0	0	1	0	0	0	0	0	1	0	0	0	0	0	0	0		0	0			0	0
1956	77	24.61	95.14	56	58		2.92	3	2	0	1	0	1	0	0	0	1	1	0	1	1	0	1	0	0	0	1	1	0	0	0	0	0	0	1	0	0	0	0	0	0	0		0	0			0	0
1957	72	20.2	85.82	58.6	27.81		2.52	2	1	0	1	1	0	1	0	0	1	1	0	1	1	0	1	0	0	0	1	0	0	0	0	0	0	0	1	0	1	0	0	0	0	1		0	0			0	0
1958	61	26.45	27.45	39.6	94		2.31	2	2	0	1	1	1	0	0	0	1	1	0	1	1	0	1	0	0	0	1	0	1	0	0	0	0	0	1	0	0	0	0	0	0	0		0	0			0	0
1959	64	24.98	94.16	53.3	58		2.81	3	2	0	1	0	0	0	1	0	1	1	0	1	1	0	0	0	0	0	1	1	0	0	0	0	0	0	1	0	0	0	0	0	0	0		0	0			0	0
1961	44	24.61	51.28	44.3	53		2.96	3	2	0	1	1	0	0	0	1	0	0	0	1	1	0	1	0	0	0	1	0	1	0	0	0	0	0	1	0	0	0	0	0	0	0		1	1			0	1
1962	75	16.9	72.27	54.3	21.17		2.36	2	1	0	0	0	0	0	0	0	0	0	1	1	1	0	1	0	0	0	0	1	0	0	0	0	0	0	1	0	0	0	0	0	0	0		0	0			0	0
1963	68	21.67	92.15	54	18.7		3.27	1	1	0	1	1	1	0	0	1	0	0	1	1	1	0	1	0	0	0	0	0	1	0	0	0	0	0	0	0	0	0	0	0	0	0		0	0			0	0
1965	78	31.96	70.5	58.1	21.96		2.68	1	1	0	1	1	1	0	0	1	0	0	0	1	1	0	1	0	0	0	0	1	0	0	0	0	0	0	1	0	0	0	0	0	0	0		0	0			0	0
1966	67	22.77	120.86	55.9	34.57		2.76	1	1	0	1	1	1	1	0	0	1	1	0	1	1	0	1	0	0	0	1	0	0	0	0	0	0	0	1	0	0	0	0	0	0	0		0	0			0	0
1967	81	28.28	87.61	57	15.85		2.46	2	1	0	1	1	1	0	0	1	1	0	0	1	1	0	1	0	0	0	0	0	1	0	0	0	0	0	1	0	0	0	0	0	0	0		0	0			0	0
1973	57	33.43	118.06	63.4	48		2.85	3	2	0	1	1	0	0	0	1	1	1	0	1	1	0	0	0	0	0	1	0	1	0	0	0	0	0	1	0	0	0	0	0	0	0		0	0			0	0
1974	48	23.88	88.12	65.6	17.37		2.86	1	1	0	0	1	0	0	0	1	1	1	1	1	1	0	1	0	0	0	1	0	0	0	0	0	0	0	1	0	0	0	0	0	0	0		0	0			0	0
1975	53	27.92	87.58	64.7	18.01		2.94	1	1	0	1	0	1	0	0	1	0	0	0	1	1	0	0	0	0	0	0	0	1	0	0	0	0	0	0	0	0	0	0	0	0	0		0	0			0	0
1978	60	29.38	91.06	48.4	16.97		3	1	1	0	1	1	1	0	0	1	0	0	0	1	1	0	1	0	0	0	1	0	0	0	0	0	0	0	1	0	0	0	0	0	0	0		0	0			0	0
1981	59	25.71	83.58	60.1	13.26		3.72	1	1	0	1	1	0	1	0	0	0	0	1	1	1	0	1	0	0	0	1	0	0	0	0	0	0	0	1	0	0	0	0	0	0	0		0	0			0	0
1984	59	19.1	99.15	66.3	30.05		2.42	1	1	0	0	1	0	0	0	0	1	1	1	1	1	0	1	0	0	0	0	0	1	0	0	0	0	0	1	0	0	0	0	0	0	0		0	0			0	0
1985	47	22.77	135.53	54	16.53		2.82	1	1	0	1	1	0	0	0	1	0	0	1	1	1	0	0	0	0	0	1	0	0	0	0	0	0	0	1	0	0	0	0	0	0	0		0	0			0	0
1987	58	31.59	40.67	37	53		2.42	3	2	0	1	1	0	1	0	1	0	0	0	1	1	0	1	0	0	0	1	1	0	0	0	0	0	0	1	0	0	0	0	0	0	0		1	0			1	1
1988	51	30.85	98.32	63.2	16.34		3.74	1	1	0	1	1	1	1	0	1	0	0	1	1	1	0	0	0	0	0	0	0	1	0	0	0	0	0	1	0	1	0	0	0	0	1		0	0			0	0
1989	77	29.75	76.51	46.7	18.74		2.99	1	1	0	1	1	0	0	0	0	0	0	0	1	1	0	1	0	0	0	1	0	0	0	0	0	0	0	0	0	0	0	0	0	0	0		0	0			0	0
1990	82	34.16	89.28	65.3	94		3.01	3	3	1	1	1	1	1	0	1	1	0	1	1	1	1	1	0	0	0	1	1	1	0	0	1	0	0	1	0	0	0	0	0	0	0		0	0			0	0
1992	53	24.98	58.12	58.8	27.84		2.69	1	1	0	1	1	1	0	0	1	0	0	0	1	1	0	1	0	0	0	1	0	0	0	0	0	0	0	1	0	0	0	0	0	0	0		0	0			0	0
1993	73	22.41	65.18	47.5	12.42		2.73	2	1	0	1	1	1	0	0	0	1	0	1	1	1	0	0	0	0	0	0	0	1	0	0	0	0	0	0	0	1	0	0	0	1	1		0	0			0	0
1995	60	18.73	67.5	49.5	15.9		2.5	1	1	0	0	0	1	1	1	0	0	0	1	1	1	0	0	0	0	0	1	0	0	0	0	0	0	0	1	0	0	0	0	0	0	0		0	0			0	0
1998	76	31.96	105.26	50.4	58		2.47	2	2	0	1	1	1	0	0	1	1	0	1	1	1	0	0	0	0	0	1	0	1	0	0	0	0	0	1	0	0	0	0	0	0	0		0	0			0	0
2001	55	27.92	83.19	49	50		3.19	3	2	0	1	1	1	0	1	0	0	0	1	1	1	0	0	0	0	0	0	1	1	0	0	0	0	0	1	0	0	0	0	0	0	0		0	0			0	0
2002	57	26.45	132.62	58.9	87		2.71	3	2	0	1	1	1	0	1	0	0	0	1	1	1	0	1	0	0	0	1	0	1	0	0	0	0	0	1	0	0	0	0	0	0	0		0	0			0	0
2003	74	29.38	119.29	55.2	37		2.58	2	1	0	1	1	1	0	0	1	1	0	1	1	1	0	1	0	1	0	1	0	0	0	0	0	0	0	1	0	0	0	0	0	0	0		0	0			0	0
2006	71	22.77	88.17	47.5	30.19		2.48	1	1	0	1	1	0	1	0	0	0	0	1	1	1	0	1	0	0	0	1	0	0	0	0	0	0	0	1	0	1	0	0	0	0	1		0	0			0	0
2007	65	27.92	48.46	58	28.93		3.71	1	1	0	1	1	0	0	0	0	0	0	0	1	1	0	0	0	0	0	1	0	0	0	0	0	0	0	1	0	0	0	0	0	0	0		0	0			0	0
2008	72	28.28	36.8	53.3	18.95		3.15	1	1	0	1	1	1	0	0	0	1	1	0	1	1	0	0	0	0	0	1	0	0	0	0	0	0	0	0	0	0	0	0	0	0	0		0	0			0	0
2009	62	28.28	48.31	57.8	25.26		2.73	2	1	0	1	1	0	0	0	0	1	1	0	1	1	0	1	0	0	0	1	0	0	0	0	0	0	0	1	0	0	0	0	0	0	0		1	1			0	1
2010	78	28.65	116.18	57.9	76		2.94	3	2	0	1	1	0	0	0	1	1	0	1	1	1	0	1	0	0	0	1	0	1	0	0	0	0	0	1	0	0	0	0	0	0	0		0	0			0	0
2011	73	22.41	84.94	48.9	12.98		3.94	1	1	0	1	1	1	0	0	0	0	0	0	1	1	0	0	0	0	0	1	0	0	0	0	0	0	0	1	0	0	0	0	0	0	0		0	0			0	0
2014	67	31.96	104.35	52.3	30.14		3.39	1	1	0	1	1	0	1	0	0	0	0	0	1	1	0	1	0	0	0	1	0	0	0	0	0	0	0	1	0	0	0	0	0	0	0		0	0			0	0
2017	51	19.1	41.87	57.5	27.49		3.02	1	1	0	0	0	1	0	0	1	0	0	0	1	1	0	1	0	0	0	0	1	0	0	0	0	0	0	1	0	0	0	0	0	0	0		0	0			0	0
2020	56	23.14	95.82	49.9	18.9		3.97	1	1	0	1	1	1	0	0	0	0	0	0	1	1	0	0	0	0	0	1	0	0	0	0	0	0	0	0	0	0	0	0	0	0	0		0	0			0	0
2024	78	24.24	72.78	66.2	17.99		3.5	1	1	0	1	1	0	1	1	1	0	0	0	1	1	0	1	0	0	0	0	0	1	0	0	0	0	0	1	0	0	0	0	0	0	0		0	0			0	0
2025	53	30.49	136.68	64.7	57		2.87	3	2	0	1	0	0	0	0	1	0	0	1	1	1	0	1	0	0	0	1	0	1	0	0	0	0	0	1	0	0	0	0	0	0	0		0	0			0	0
2026	63	26.81	106.79	59.2	13.32		2.77	1	1	0	1	0	1	0	0	1	0	0	0	1	1	0	0	0	0	0	1	0	0	0	0	0	0	0	0	0	0	0	0	0	0	0		0	0			0	0
2027	58	30.85	96.97	59.1	20.16		2.86	2	1	0	1	1	0	0	0	1	1	0	0	1	1	0	0	0	0	0	1	0	0	0	0	0	0	0	1	0	0	0	0	0	0	0		0	0			0	0
2031	80	19.1	64.81	49.5	114		2.59	3	3	0	0	1	0	0	0	1	0	0	1	1	1	0	1	0	0	0	1	1	1	0	0	0	0	0	1	0	0	0	0	0	0	0		0	0			0	0
2032	61	34.53	115.29	61	80		3.26	3	3	0	1	1	0	0	0	0	0	0	0	1	1	0	1	1	1	1	1	1	1	0	0	0	0	0	1	0	0	0	0	0	0	0		0	0			0	0
2033	58	24.61	120.45	59.4	27.26		2.8	1	1	0	1	1	1	0	0	1	0	0	0	1	1	0	0	0	0	0	0	0	1	0	0	0	0	0	1	0	0	0	0	0	0	0		0	0			0	0
2035	70	24.98	104.22	53.8	13.21		3.08	2	1	0	1	1	0	0	0	1	0	0	0	1	1	0	1	0	0	0	1	0	0	0	0	0	0	0	0	0	0	0	0	0	0	0		0	0			0	0
2036	48	28.28	95.9	38.8	22.57		2.95	2	1	0	1	1	0	1	0	0	1	0	0	1	1	0	1	0	0	0	1	0	0	0	0	0	0	0	1	0	0	0	0	0	0	0		0	0			0	0
2038	56	31.96	82.69	58.5	30.05		2.64	1	1	0	1	0	0	1	0	1	1	1	0	1	1	0	0	0	0	0	0	0	1	0	0	0	0	0	1	0	0	0	0	0	0	0		0	0			0	0
2039	62	27.55	106.65	62.7	60		2.76	3	2	0	1	1	0	0	0	1	0	0	0	1	1	0	1	0	0	0	1	0	1	0	0	0	0	0	1	1	1	0	0	0	1	1		0	1			0	0
2041	66	27.18	68.14	53.3	22.85		2.59	2	1	0	1	1	0	0	1	0	1	1	0	1	1	0	1	0	0	0	1	0	0	0	0	0	0	0	1	0	0	0	0	0	0	0		1	0			1	1
2043	68	18.37	66.95	39.4	23.37		2.41	1	1	0	0	1	0	1	0	1	1	1	0	1	1	0	1	0	0	0	1	0	0	0	0	0	0	0	1	0	0	0	0	0	0	0		0	0			0	0
2044	58	29.38	40.76	44.5	21.96		3.32	1	1	0	1	1	1	0	0	0	0	0	0	1	1	0	1	0	0	0	0	0	1	0	0	0	0	0	1	0	0	0	0	0	0	0		0	0			0	1
2045	57	18	92.43	64.5	26.12		3.4	1	1	0	0	0	0	0	0	0	0	0	1	1	1	0	1	0	0	0	0	0	1	0	0	0	0	0	1	0	0	0	0	0	0	0		0	0			0	0
2046	70	23.88	115.72	65.3	17.12		3.69	2	1	0	1	0	0	0	0	0	0	0	1	1	1	0	1	0	0	0	0	0	1	0	0	0	0	0	0	0	0	0	0	0	0	0		0	0			0	0
2047	54	25.34	49.44	43.7	28.3		2.5	2	1	0	1	1	1	0	0	0	1	1	0	1	1	0	1	0	0	0	1	0	0	0	0	0	0	0	1	0	0	0	0	0	0	0		1	0			0	1
2049	59	24.24	38.99	46	29.45		2.88	1	1	0	1	1	1	1	0	1	0	0	0	1	1	0	1	0	0	0	0	0	1	0	0	0	0	0	1	0	0	0	0	0	0	0		0	0			0	0
2050	57	29.75	99.92	42.6	16.79		3.29	1	1	0	1	1	0	0	0	1	0	0	1	1	1	0	0	0	0	0	0	1	0	0	0	0	0	0	0	0	0	0	0	0	0	0		0	0			0	0
2051	52	30.49	44.2	51.8	18.91		2.7	1	1	0	1	1	1	0	0	1	0	0	0	1	1	0	0	0	0	0	0	0	1	0	0	0	0	0	0	0	0	0	0	0	0	0		0	0			0	0
2053	67	18.73	63.37	36.4	16.44		3.46	1	1	0	0	1	0	0	0	0	0	0	0	1	1	0	1	0	0	0	1	0	0	0	0	0	0	0	1	0	0	0	0	0	0	0		0	0			0	0
2055	64	27.92	106.61	59	52		3.26	3	2	0	1	1	0	1	1	0	0	0	1	1	1	0	1	0	0	0	1	0	1	0	0	0	0	0	1	0	0	0	0	0	0	0		0	0			0	0
2057	68	22.04	92.4	41.9	19.53		2.72	2	1	0	1	0	0	0	0	1	1	0	0	1	1	0	1	0	0	0	1	0	0	0	0	0	0	0	0	0	0	0	0	0	0	0		0	0			0	0
2058	68	22.41	68.74	49.1	25.46		2.51	1	1	0	0	1	0	1	0	1	1	0	0	1	1	0	1	0	0	0	1	0	0	0	0	0	0	0	1	0	0	0	0	0	0	0		0	1			0	0
2059	73	16.53	81.92	54.3	9.38		4.38	1	1	0	0	1	0	0	0	0	0	0	0	1	1	0	0	0	0	0	1	0	0	0	0	0	0	0	0	0	0	0	0	0	0	0		0	0			0	0
2060	76	23.88	54.48	62.7	44		2.96	2	2	0	1	1	0	0	0	0	0	0	0	1	1	0	0	0	0	0	1	0	1	0	0	0	0	0	1	0	0	0	0	0	0	0		0	0			0	0
2062	77	20.2	84.48	49	21.93		3.64	2	1	0	1	1	1	0	0	1	0	0	0	1	1	0	0	0	0	0	1	0	0	0	0	0	0	0	1	0	0	0	0	0	0	0		0	0			0	0
2063	62	24.24	96.47	37.2	61		3.02	3	2	0	1	1	0	0	0	0	1	0	0	1	1	0	1	0	0	0	1	0	1	0	0	0	0	0	1	0	0	0	0	0	0	0		0	0			0	0
2064	48	29.38	103.5	60.3	90		2.94	3	3	0	1	1	0	0	0	1	1	1	1	1	1	0	1	0	0	0	1	1	1	0	0	0	0	0	1	0	0	0	0	0	0	0		0	0			0	0
2065	76	19.47	65.94	45.8	13.87		3.46	1	1	0	0	1	0	0	0	0	0	0	0	1	0	0	1	0	0	0	0	1	0	0	0	0	0	0	1	0	0	0	0	0	0	0		0	0			0	0
2067	64	26.81	126.9	39.7	70		2.77	2	2	0	1	1	0	0	0	1	0	0	0	1	1	1	1	0	1	1	1	1	0	0	0	0	0	0	1	0	0	0	0	0	0	0		0	0			0	0
2069	79	27.18	92.43	38.8	19.88		2.8	1	1	0	1	1	1	0	0	0	0	0	1	1	1	0	1	0	0	0	0	1	0	0	0	0	0	0	0	0	0	0	0	0	0	0		0	0			0	0
2075	77	28.28	105.31	38.5	75		2.27	3	2	0	1	1	1	0	1	1	1	0	1	1	1	0	1	0	0	0	1	0	1	0	0	0	0	0	1	0	0	0	0	0	0	0		0	0			0	0
2076	77	30.12	54.25	61	22.77		2.34	2	1	0	1	1	1	0	0	1	1	0	1	1	1	0	1	0	0	0	0	1	0	0	0	0	0	0	1	0	0	0	0	0	0	0		0	0			0	0
2077	60	24.24	116.83	60.6	38.25		2.29	2	1	0	1	1	0	0	1	1	1	1	0	1	1	0	1	0	0	0	1	0	0	0	0	0	0	0	1	0	1	0	0	0	1	1		0	0			0	0
2078	56	27.92	86.93	50.5	30.04		3.54	1	1	0	1	1	0	0	0	1	0	0	1	1	1	0	1	0	0	0	0	0	1	0	0	0	0	0	1	0	1	0	0	0	0	1		0	0			0	0
2079	64	29.02	98.58	48.9	24.87		2.61	1	1	0	1	1	0	0	0	0	1	0	1	1	1	0	1	0	0	0	1	0	0	0	0	0	0	0	1	0	0	0	0	0	0	0		0	0			0	0
2081	62	18.37	58.1	56.9	22.41		3.54	2	1	0	0	1	0	1	0	1	0	0	0	1	1	0	1	0	0	0	0	1	0	0	0	0	0	0	1	0	0	0	0	0	0	0		0	0			0	0
2082	60	30.49	95.91	59.8	73		2.27	2	2	0	1	1	1	0	0	1	1	0	0	0	1	0	1	0	0	0	0	1	1	0	0	0	0	0	1	0	0	0	0	0	0	0		0	0			0	0
2083	68	24.98	113.89	38.8	18.49		3.13	1	1	0	1	1	0	0	0	0	1	0	0	1	1	0	1	0	0	0	1	0	0	0	0	0	0	0	0	0	0	0	0	0	0	0		0	0			0	0
2087	66	26.81	128.21	61.3	21.76		3.4	2	1	0	1	1	1	1	0	0	0	0	0	1	1	0	1	0	0	0	0	0	1	0	0	0	0	0	1	0	0	0	0	0	0	0		0	0			0	0
2089	78	28.65	97.1	48.3	24.51		2.67	1	1	0	1	1	1	0	0	1	0	0	1	1	1	0	1	0	0	0	1	0	0	0	0	0	0	0	1	0	0	0	0	0	0	0		0	0			0	0
2091	64	22.04	56.45	65.5	29		3.15	3	1	0	0	1	0	0	0	0	1	1	1	1	1	0	1	0	1	0	1	0	0	0	0	0	0	0	1	0	0	0	0	0	0	0		0	0			0	0
2093	77	20.94	65.29	63.2	20.86		2.69	2	1	0	0	1	0	0	0	1	0	0	0	1	1	0	1	0	0	0	1	0	0	0	0	0	0	0	1	0	0	0	0	0	0	0		0	0			0	0
2094	41	28.28	114.06	47.5	17.27		3.52	1	1	0	1	1	0	0	0	1	0	0	0	1	1	0	1	0	0	0	0	0	1	0	0	0	0	0	0	0	0	0	0	0	0	0		0	0			0	0
2095	74	19.83	60.97	63.8	94		3.12	3	3	0	0	1	1	0	0	0	0	0	0	1	1	0	1	0	0	0	1	1	1	0	0	0	0	0	1	0	0	0	0	0	0	0		0	1			0	0
2096	63	33.06	103.61	56.2	19.56		3.78	2	1	0	1	0	1	0	0	0	0	0	0	1	1	0	1	0	0	0	0	1	0	0	0	0	0	0	1	0	1	0	0	1	0	0		0	0			0	0
2097	76	31.22	106.09	57.3	13.12		2.6	2	1	0	1	0	1	0	0	0	0	0	0	1	1	0	1	0	0	0	0	0	1	0	0	0	0	0	0	0	0	0	0	0	0	0		0	0			0	0
2098	50	26.81	109.27	55.4	17.58		2.95	1	1	0	1	1	1	0	1	0	0	0	0	1	1	0	0	0	0	0	1	0	0	0	0	0	0	0	1	0	0	0	0	0	0	0		0	0			0	0
2099	67	30.49	113.86	61.1	28.3		2.77	1	1	0	1	0	0	0	0	1	0	0	0	1	1	0	0	0	0	0	0	0	1	0	0	0	0	0	1	0	0	0	0	0	0	0		0	0			0	0
2100	78	26.45	105.7	57.3	61		3.12	2	2	0	1	1	0	0	0	1	1	0	0	1	1	0	0	0	0	0	1	1	0	0	0	0	0	0	1	0	0	0	0	0	0	0		0	0			0	0
2101	57	29.02	124.71	38.1	84		2.51	2	2	0	1	0	0	1	0	1	1	0	0	1	1	0	1	0	1	1	1	1	0	0	0	0	0	0	1	0	0	0	0	0	0	0		0	0			0	0
2102	58	19.47	92.57	38.3	19.3		2.76	1	1	0	0	1	0	1	0	1	0	0	0	1	1	0	1	0	0	0	0	0	1	0	0	0	0	0	0	0	0	0	0	0	0	0		0	0			0	0
2103	42	27.92	95.34	51	19.73		2.5	3	1	0	1	1	0	0	0	1	1	0	1	1	1	0	1	0	0	0	1	0	0	0	0	0	0	0	0	0	0	0	0	0	0	0		0	0			0	0
2104	63	23.51	52.05	51	25.52		3.27	1	1	0	1	1	0	0	0	0	0	0	0	1	1	0	0	0	0	0	1	0	0	0	0	0	0	0	1	0	0	0	0	0	0	0		0	1			0	0
2106	53	23.51	111.31	44.1	31.62		2.52	1	1	0	1	1	1	1	1	0	1	1	0	1	1	0	1	0	0	0	0	0	1	0	0	0	0	0	1	0	1	0	0	0	0	1		0	0			0	0
2107	62	27.92	54	35.7	87		2.78	3	3	0	1	1	0	0	0	1	1	1	0	1	1	0	1	0	0	0	1	1	1	0	0	0	0	0	1	0	0	0	0	0	0	0		0	0			1	1
2109	62	19.47	90.72	64.5	60		3.56	2	2	0	0	1	0	0	1	1	0	0	1	1	1	0	1	0	0	0	1	1	0	0	0	0	0	0	1	0	0	0	0	0	0	0		0	0			0	0
2110	82	21.67	90.01	61.8	16.01		4.19	2	1	0	1	1	1	0	1	0	0	0	0	1	1	0	1	0	0	0	0	1	0	0	0	0	0	0	0	0	0	0	0	0	0	0		0	0			0	0
2112	42	23.14	34.7	42.3	21.99		2.37	2	1	0	1	0	1	1	0	0	1	1	0	1	1	0	1	0	0	0	0	0	1	0	0	0	0	0	1	0	0	0	0	0	0	0		0	1			1	0
2113	68	27.92	98.65	63.1	18.61		2.54	2	1	0	1	1	0	0	0	0	1	0	0	1	1	0	0	0	0	0	0	0	1	0	0	0	0	0	0	0	0	0	0	0	0	0		0	0			0	0
2115	76	26.08	115.19	56	13.21		3.55	2	1	0	1	1	0	0	0	1	0	0	0	1	1	0	0	0	0	0	1	0	0	0	0	0	0	0	1	0	0	0	0	0	0	0		0	0			0	0
2117	61	28.28	95.07	61.4	38.73		2.73	3	1	0	1	1	1	0	0	0	1	1	0	1	1	0	1	0	0	0	1	0	0	0	0	0	0	0	1	0	0	0	0	0	0	0		0	0			0	0
2118	67	19.47	82.8	64	67		2.95	3	2	0	0	1	0	0	0	1	1	0	0	1	1	0	1	0	0	0	0	1	1	0	0	0	0	0	1	0	0	0	0	0	0	0		0	0			0	0
2120	68	23.88	82.17	38.6	31.56		2.93	1	1	0	0	1	0	0	0	0	0	0	0	1	1	0	0	0	0	0	1	0	0	0	0	0	0	0	1	0	0	0	0	0	0	0		0	0			0	0
2121	47	29.02	52.38	50.1	66		2.56	3	2	0	1	0	0	0	0	0	1	1	0	1	1	0	1	1	1	1	1	1	0	0	0	0	0	0	1	0	1	0	0	0	1	1		1	0			0	1
2122	61	23.51	124.95	58.1	21.68		2.96	3	1	0	1	1	1	0	0	0	0	0	1	1	1	0	1	0	0	0	1	0	0	0	0	0	0	0	1	0	0	0	0	0	0	0		0	0			0	0
2124	56	27.55	49.43	52.2	30.47		2.5	2	1	0	1	1	0	0	0	0	1	1	0	1	1	0	1	0	0	0	1	0	0	0	0	0	0	0	1	0	0	0	0	0	0	0		0	0			0	0
2130	61	31.96	44.22	54.2	43.53		2.49	1	1	0	1	1	0	0	0	0	1	0	0	1	1	0	1	0	0	0	1	0	0	0	0	0	0	0	1	0	0	0	0	0	0	0		0	1			1	0
2131	62	21.67	66.26	61.8	14.1		3.08	2	1	0	0	1	0	0	0	1	1	0	1	1	1	0	0	0	0	0	0	1	0	0	0	0	0	0	1	0	0	0	0	0	0	0		0	0			0	0
2133	75	22.04	74.42	64.4	41		2.73	3	2	0	0	0	0	1	0	0	1	0	1	1	1	0	1	0	0	0	1	0	1	0	0	0	0	0	0	0	0	0	0	0	0	0		0	0			0	0
2134	69	22.04	72.45	55	15.02		3.01	1	1	0	0	1	0	1	0	1	1	0	0	1	1	0	0	0	0	0	1	0	0	0	0	0	0	0	1	0	1	0	0	0	0	1		0	0			0	0
2136	67	30.85	100.53	46.6	18.46		3.36	1	1	0	1	1	0	0	0	1	0	0	1	1	1	0	0	0	0	0	1	0	0	0	0	0	0	0	0	0	0	0	0	0	0	0		0	0			0	0
2137	66	24.61	44.53	60.9	16.93		3.32	1	1	0	1	1	1	0	0	0	0	0	1	1	1	0	1	0	0	0	1	0	0	0	0	0	0	0	1	0	1	0	0	0	0	1		0	0			0	0
2138	65	23.14	84.48	39.4	24.45		2.42	2	1	0	1	1	0	0	0	1	1	0	0	1	1	0	1	0	0	0	0	0	1	0	0	0	0	0	1	0	0	0	0	0	0	0		0	0			0	0
2140	73	24.98	79.76	53.5	22.16		2.61	1	1	0	1	1	0	0	0	1	0	0	0	1	1	0	1	0	0	0	1	0	0	0	0	0	0	0	1	0	0	0	0	0	0	0		0	0			0	0
2143	73.6	23.2	44.3	48	24.05		2.75	1	1	0	1	1	0	0	0	1	0	0	0	1	1	0	1	0	0	0	1	0	0	0	0	0	0	0	1	0	0	0	0	0	0	0		0	0			0	1
2146	56.7	33.6	70.8	50.8	15.36		3.27	2	1	0	1	0	0	0	0	0	0	0	1	1	1	0	1	0	0	0	1	0	0	0	0	0	0	0	0	0	0	0	0	0	0	0		0	0			0	0
2147	61.3	32.7	120.2	61.1	35.62		3.82	2	1	0	1	1	1	1	0	1	1	0	1	1	1	0	1	0	0	0	0	1	0	0	0	0	0	0	1	0	0	0	0	0	0	0		0	0			0	0
2151	68.9	29.2	71.5	66.7	28.4		3.87	1	1	0	1	1	1	0	0	1	0	0	0	1	1	0	0	0	0	0	0	0	1	0	0	0	0	0	1	0	0	0	0	0	0	0		0	0			0	0
2163	49.4	26.4	67.7	52.9	6.72		3.43	2	1	0	1	1	1	0	0	1	0	0	0	1	1	0	0	0	0	0	0	0	1	0	0	0	0	0	0	0	0	0	0	0	0	0		0	0			0	0
2166	67	29.6	72.8	53.3	18.53		2.74	1	1	0	1	0	0	0	0	1	0	0	1	1	1	0	0	0	0	0	0	0	1	0	0	0	0	0	0	0	0	0	0	0	0	0		0	0			0	0
2170	72.4	35.1	46.3	50	22.98		2.43	2	1	0	1	0	0	1	0	1	0	0	0	1	1	0	1	0	0	0	1	0	0	0	0	0	0	0	1	0	0	0	0	0	0	0		0	0			0	0
2175	48.4	24.9	123.3	49.5	17.46		3.42	2	1	0	1	1	0	0	0	1	0	0	0	1	1	0	1	0	0	0	0	0	1	0	0	0	0	0	0	0	0	0	0	0	0	0		0	0			0	0
2176	46.3	31.8	108.8	45.7	16.67		3.26	2	1	0	1	0	0	1	0	0	1	0	0	1	1	0	1	0	0	0	0	1	0	0	0	0	0	0	1	0	0	0	0	0	0	0		0	0			0	0
2179	50.4	29.4	41.5	61.2	33.19		2.65	2	1	0	1	0	1	1	0	1	1	1	0	0	1	0	1	0	0	0	0	1	0	0	0	0	0	0	1	0	0	0	0	0	0	0		0	1			1	0
2180	64.2	38.8	140.7	41.4	9.54		2.97	2	1	0	1	1	0	1	1	1	0	0	0	1	1	0	0	0	0	0	1	0	0	0	0	0	0	0	0	0	0	0	0	0	0	0		0	0			0	0
2182	59.2	22	75.5	66.9	18.9		2.48	3	1	0	1	1	0	0	0	0	1	0	0	1	1	0	0	0	0	0	1	0	0	0	0	0	0	0	0	0	0	0	0	0	0	0		0	0			0	0
2183	60.6	35.5	107.6	45.8	19.42		2.7	3	1	0	1	1	0	0	0	1	0	0	0	1	1	0	1	0	0	0	0	0	1	0	0	0	0	0	0	0	0	0	0	0	0	0		0	0			0	0
2189	83	34.3	71.6	53.9	23.5		3.84	1	1	0	1	1	1	0	0	0	0	0	0	1	1	0	1	0	0	0	1	0	0	0	0	0	0	0	1	0	0	0	0	0	0	0		0	0			0	0
2191	71.2	26.8	37.6	41.1	27.59		2.55	2	1	0	0	1	0	0	0	1	1	1	0	1	1	0	1	0	0	0	0	0	1	0	0	0	0	0	1	0	1	0	0	0	0	1		0	0			1	0
2193	61.3	30.9	73.4	44	25.2		2.71	2	1	0	1	0	0	0	0	0	1	1	0	1	1	0	0	0	0	0	0	0	1	0	0	0	0	0	1	0	0	0	0	0	0	0		0	0			0	0
2194	57.9	30.4	115.9	48.1	17.82		3.18	1	1	0	1	0	0	0	0	1	1	1	0	1	1	0	1	0	0	0	0	0	1	0	0	0	0	0	1	0	0	0	0	0	0	0		0	0			0	0
2197	62.1	14.9	83.5	47.6	14.42		3.72	1	1	0	0	1	0	1	0	1	0	0	0	1	1	0	1	0	0	0	0	0	1	0	0	0	0	0	0	0	0	0	0	0	0	0		0	0			0	0
2198	59.6	23	101.1	56.4	151.5		2.31	3	3	0	1	1	1	0	0	1	1	0	1	1	1	0	1	0	0	0	1	1	1	0	0	0	0	0	1	0	0	0	0	0	0	0		0	0			0	0
2199	54.3	21.5	73.8	77.5	19.87		3.18	1	1	0	0	1	0	0	0	0	0	0	0	1	1	0	1	0	0	0	1	0	0	0	0	0	0	0	1	0	0	0	0	0	0	0		0	0			0	0
2204	62.2	20.4	98.4	68.3	35.3		4.08	2	1	0	1	0	0	0	1	1	0	0	0	1	1	0	1	0	0	0	1	0	0	0	0	0	0	0	1	0	0	0	0	0	0	0		0	0			0	0
2205	76	19.8	72.3	47.8	25.6		2.45	1	1	0	0	1	0	0	0	1	0	0	1	1	1	0	0	1	0	0	1	0	0	0	0	0	0	0	1	0	0	0	0	0	0	0		0	0			0	0
2211	54.2	28.4	58	54.5	68.5		2.53	3	3	0	1	1	1	0	1	0	1	0	1	1	1	0	1	0	0	0	1	1	1	0	0	0	0	0	1	0	0	0	0	0	0	0		0	0			0	0
2214	56.3	19.6	73.2	46.5	68.5		3.38	2	2	0	0	0	0	0	0	1	0	0	0	1	1	0	1	0	0	0	1	0	1	0	0	0	0	0	1	0	0	0	0	0	0	0		0	0			0	0
2218	80.6	26.2	107.2	54.1	28.27		3.71	1	1	0	1	1	1	0	0	1	0	0	1	1	1	0	0	0	0	0	0	1	0	0	0	0	0	0	1	0	1	0	0	1	0	0		0	0			0	0
2222	45.5	23.4	111.2	55	77.8		2.93	3	2	0	1	0	0	0	0	1	0	0	0	1	1	1	1	0	0	0	1	0	1	0	0	0	0	0	1	0	1	0	0	0	0	1		0	0			0	0
2223	50.1	34.3	101.9	39.2	34.04		3.23	2	1	0	1	0	0	0	0	1	0	0	1	1	1	0	1	0	0	0	0	1	0	0	0	0	0	0	1	0	1	0	0	0	0	1		0	0			0	0
2228	53.7	27.2	26.2	63.1	107.9		2.45	2	2	0	1	0	0	0	0	1	1	1	0	1	1	0	1	0	0	0	0	1	1	0	0	0	0	0	1	0	1	0	0	0	0	1		0	1			1	0
2230	34.6	23.2	120.6	51.3	19.95		2.88	1	1	0	1	1	0	0	0	1	0	0	0	1	1	0	1	0	0	0	0	0	1	0	0	0	0	0	0	0	1	0	0	0	0	1		0	0			0	0
2235	64.2	21.1	39.5	47.1	21.42		3.24	1	1	0	0	1	0	0	0	1	0	0	0	1	1	0	0	0	0	0	1	0	0	0	0	0	0	0	1	0	0	0	0	0	0	0		0	0			0	0
2242	68.6	23.2	99	73.5	16.46		3.18	2	1	0	1	1	1	1	1	1	1	0	0	1	1	0	1	0	0	0	0	0	1	0	0	0	0	0	1	0	0	0	0	0	0	0		0	0			0	0
2244	43.4	21.8	141.1	46.1	100		2.6	2	2	0	1	1	0	0	0	1	0	0	0	1	1	0	1	0	0	0	1	1	0	0	0	0	0	0	1	0	0	0	0	0	0	0		0	0			0	0
2248	49.1	22.2	54.4	70.3	15.88		2.33	1	1	0	0	1	0	0	0	0	1	0	1	1	1	0	0	0	0	0	1	0	0	0	0	0	0	0	1	0	0	0	0	0	0	0		1	1			1	1
2250	80.2	28.6	134.9	46	73.2		3.95	3	2	0	1	0	0	0	1	1	0	0	0	1	1	0	1	0	0	0	1	1	0	0	0	0	0	0	1	0	0	0	0	0	0	0		0	0			0	0
2256	72.9	29.4	81.3	60.4	136.8		2.72	3	3	0	1	1	0	0	0	1	1	0	0	1	1	0	1	0	0	0	1	1	1	0	0	0	0	0	1	0	0	0	0	0	0	0		0	0			0	0
2260	64	27.4	53.8	49.5	18.57		3.18	1	1	0	1	0	1	0	0	0	0	0	0	1	1	0	0	0	0	0	1	0	0	0	0	0	0	0	0	0	0	0	0	0	0	0		0	0			0	0
2262	55.1	35.9	43.1	49.2	20.74		2.73	1	1	0	1	1	0	0	0	1	0	0	1	1	1	0	0	0	0	0	1	0	0	0	0	0	0	0	1	0	0	0	0	0	0	0		0	0			0	0
2263	47.1	21.2	112.4	51.5	111		2.8	3	3	0	1	1	0	0	0	1	0	0	0	1	1	0	1	0	0	0	1	1	1	0	0	0	0	0	1	0	1	0	0	0	0	1		0	0			0	0
2265	43.4	28.6	46.6	42	37.8		2.64	2	2	0	1	1	1	0	0	0	1	1	0	1	1	0	0	0	0	0	1	1	0	0	0	0	0	0	0	0	0	0	0	0	0	0		0	0			0	0
2267	72	35.8	123.3	71.3	81.8		2.39	3	2	0	1	1	0	0	0	0	1	0	0	1	1	0	1	0	0	0	1	0	1	0	0	0	0	0	1	0	0	0	0	0	0	0		0	0			0	0
2268	76.1	35.1	92.7	41.1	38.08		2.3	1	1	0	1	0	0	0	1	1	1	0	0	1	1	1	1	0	0	0	1	0	0	0	0	0	0	0	1	0	1	0	0	0	0	1		0	0			0	0
2272	57.7	26.3	107.8	42.1	23.85		3.45	2	1	0	1	1	0	0	0	1	0	0	0	1	1	0	1	0	0	0	1	0	0	0	0	0	0	0	1	0	0	0	0	0	0	0		0	0			0	0
2275	68	20.4	92.9	63.3	15.04		2.74	1	1	0	1	1	1	0	0	0	0	0	0	1	1	0	1	0	0	0	1	0	0	0	0	0	0	0	1	0	0	0	0	0	0	0		0	0			0	0
2283	77.2	21.5	71.8	44	80.9		3	3	2	0	1	1	1	0	0	1	1	1	0	1	0	0	0	0	0	0	1	1	0	0	0	0	0	0	1	0	0	0	0	0	0	0		0	0			0	0
2285	67.5	33.6	86.2	58	22.47		3.26	1	1	0	1	1	1	1	1	1	0	0	1	1	1	0	0	0	0	0	0	0	1	0	0	0	0	0	1	0	0	0	0	0	0	0		0	0			0	0
2286	51	22.9	70.7	63.3	23.33		3.5	1	1	0	0	0	0	0	0	0	0	0	0	1	1	0	1	0	0	0	1	0	0	0	0	0	0	0	1	0	0	0	0	0	0	0		0	0			0	0
2289	39.8	29.1	98.7	47.3	20.52		2.89	1	1	0	1	1	0	0	0	0	0	0	1	1	1	0	1	0	0	0	1	0	0	0	0	0	0	0	1	0	0	0	0	0	0	0		0	0			0	0
2290	67.8	28.5	91.5	40	31.33		2.58	1	1	0	1	1	1	0	0	1	1	0	0	1	1	0	1	0	0	0	0	0	1	0	0	0	0	0	1	0	0	0	0	0	0	0		0	0			0	0
2291	68.9	23.5	74.1	58.7	22.42		2.99	2	1	0	1	1	0	0	0	0	1	0	0	1	1	0	1	0	0	0	1	0	0	0	0	0	0	0	1	0	0	0	0	0	0	0		0	0			0	0
2294	72.7	32.8	104.9	62.1	14.53		3.39	1	1	0	1	1	0	0	0	1	0	0	0	1	1	0	1	0	0	0	1	0	0	0	0	0	0	0	1	0	1	0	0	1	0	0		0	0			0	0
2295	49.3	31.1	28.2	40.1	43.4		2.87	2	2	0	1	1	1	0	0	1	1	1	0	1	1	0	0	0	0	0	1	1	0	0	0	0	0	0	1	0	0	0	0	0	0	0		0	1			0	0
2298	61.1	36.6	126.6	56.5	87		2.31	2	2	0	1	1	1	0	0	0	1	1	1	1	1	0	1	0	0	0	1	0	1	0	0	0	0	0	1	0	0	0	0	0	0	0		0	0			0	0
2301	57.7	26.3	69.5	46.1	70.9		3.75	2	2	0	0	0	0	0	0	1	0	0	0	1	1	0	1	0	0	0	1	0	1	0	0	0	0	0	1	0	0	0	0	0	0	0		0	0			0	0
2306	60.2	22.7	84.8	52	35.21		2.37	1	1	0	1	0	1	1	0	1	1	1	1	1	1	0	1	0	0	0	1	0	0	0	0	0	0	0	1	0	0	0	0	0	0	0		0	0			0	0
2308	40.1	34.3	82.5	71.2	14.82		2.72	1	1	0	1	1	0	1	0	0	0	0	0	1	1	0	0	0	0	0	0	0	1	0	0	0	0	0	1	0	0	0	0	0	0	0		0	0			0	0
2309	76.1	29.9	110.4	53.9	18.01		3.81	1	1	0	1	1	0	0	0	1	0	0	0	1	1	0	1	0	0	0	1	0	0	0	0	0	0	0	0	0	0	0	0	0	0	0		0	0			0	0
2312	63.8	24.9	116.1	61.2	56.3		2.96	3	2	0	1	1	1	0	0	0	0	0	0	1	1	0	1	0	0	0	1	1	0	0	0	0	0	0	1	0	0	0	0	0	0	0		0	0			0	0
2313	72.1	29.6	40.3	67.7	32.91		2.39	2	1	0	1	1	1	0	0	0	1	1	0	1	1	0	1	0	0	0	0	0	1	0	0	0	0	0	1	0	0	0	0	0	0	0		0	0			1	0
2315	54.6	25.3	64.9	42.8	11.81		2.61	2	1	0	1	0	1	0	0	0	1	0	0	1	1	0	1	0	0	0	1	0	0	0	0	0	0	0	1	0	0	0	0	0	0	0		1	1			1	1
2321	80.3	32.6	79.4	43.9	61.2		2.26	3	2	0	1	1	1	0	0	1	1	0	0	1	1	0	1	0	0	0	1	0	1	0	0	0	0	0	1	0	0	0	0	0	0	0		0	0			0	0
2322	44.3	25.5	36.1	55.6	15.85		3.07	1	1	0	1	1	1	0	0	0	0	0	0	1	1	0	0	0	0	0	0	0	1	0	0	0	0	0	1	0	0	0	0	0	0	0		1	0			1	1
2325	54.5	23.7	29.8	58.4	30.79		2.93	1	1	0	0	1	0	0	0	0	0	0	1	1	1	0	1	0	0	0	1	0	0	0	0	0	0	0	1	0	1	0	0	0	0	1		1	1			1	1
2326	49.2	28.6	112.5	60.3	71.4		2.92	3	2	0	1	1	0	0	0	1	0	0	0	1	1	0	1	0	0	0	1	1	0	0	0	0	0	0	0	0	0	0	0	0	0	0		0	0			0	0
2327	73.6	32.8	42.3	56.3	45.1		2.95	3	2	0	1	1	0	1	0	0	1	1	0	1	1	0	0	0	0	0	1	1	0	0	0	0	0	0	0	0	0	0	0	0	0	0		0	0			0	0
2328	72.8	26.7	81.8	48.2	22.11		3.16	2	1	0	1	1	0	0	0	1	1	0	0	1	1	0	1	0	0	0	0	0	1	0	0	0	0	0	1	0	0	0	0	0	0	0		0	0			0	0
2331	51.1	29.4	100.2	58.8	7.57		2.44	1	1	0	1	1	1	0	0	1	1	0	0	1	1	0	0	0	0	0	1	0	0	0	0	0	0	0	0	0	0	0	0	0	0	0		0	0			0	0
2333	60.1	31.3	57.5	46.5	26.12		2.52	1	1	0	1	1	0	1	0	1	0	0	0	1	1	0	1	0	0	0	0	0	1	0	0	0	0	0	1	0	0	0	0	0	0	0		0	1			0	0
2338	60	22.9	85.2	56.2	33.33		2.4	1	1	0	0	1	0	0	1	0	1	1	1	1	1	0	1	1	0	0	1	0	0	0	0	0	0	0	1	0	0	0	0	0	0	0		0	0			0	0
2340	59.1	27.4	36.6	60.6	45.64		2.74	1	1	0	0	1	0	0	0	0	1	1	0	1	1	0	1	0	0	0	1	0	0	0	0	0	0	0	1	0	0	0	0	0	0	0		0	0			0	0
2341	78.6	38.4	62.7	57.7	19.08		3.3	1	1	0	1	1	1	0	0	1	0	0	0	1	1	0	1	0	0	0	1	0	0	0	0	0	0	0	0	0	0	0	0	0	0	0		0	0			0	0
2344	43.6	29.5	96.2	62.7	56.6		3.07	3	2	0	1	1	0	1	0	1	0	0	1	1	1	0	1	0	0	0	1	0	1	0	0	0	0	0	1	0	0	0	0	0	0	0		0	0			0	0
2345	74.5	20.4	100.7	71.2	16.23		2.53	2	1	0	1	1	0	0	0	1	1	1	0	1	1	0	1	0	0	0	0	0	1	0	0	0	0	0	1	0	0	0	0	0	0	0		0	0			0	0
2347	69.1	16.7	80.8	54.7	17.03		2.82	2	1	0	0	1	1	0	0	1	0	0	0	1	1	0	1	0	0	0	1	0	0	0	0	0	0	0	1	0	0	0	0	0	0	0		0	0			0	0
2349	65.3	34.2	132.5	57.7	33.75		3.54	1	1	0	1	0	0	0	1	1	0	0	0	1	1	0	1	1	0	0	1	0	0	0	0	0	0	0	1	0	1	0	0	1	0	0		0	0			0	0
2366	73	24.7	108.7	69.6	17.21		3	1	1	0	1	1	0	0	0	1	0	0	0	1	1	0	1	0	0	0	1	0	0	0	0	0	0	0	1	0	0	0	0	0	0	0		0	0			0	0
2368	71.8	28.9	111.3	55.2	31.54		2.8	2	1	0	1	0	0	0	0	0	1	0	1	1	1	0	1	1	0	0	1	0	0	0	0	0	0	0	1	0	0	0	0	0	0	0		0	0			0	0
2369	71.2	19.7	84.1	45.3	21.42		3.15	1	1	0	0	1	0	0	0	0	0	0	0	1	1	0	1	0	0	0	0	0	1	0	0	0	0	0	1	0	0	0	0	0	0	0		0	0			0	0
2371	69.9	24.7	25.4	43.3	59.77		2.34	2	1	0	0	1	0	0	1	1	1	1	0	1	1	0	1	0	0	0	1	0	0	0	0	0	0	0	1	0	0	0	0	0	0	0		0	0			0	0
2374	48.1	29.5	103.5	53.2	31.68		2.8	2	1	0	1	1	0	0	1	1	1	1	0	1	1	0	1	0	0	0	1	0	0	0	0	0	0	0	1	0	0	0	0	0	0	0		0	0			0	0
2375	83	30.7	119.7	57.5	35.78		2.99	2	1	0	1	1	1	0	0	1	1	0	0	1	1	0	1	0	0	0	0	0	1	0	0	0	0	0	1	0	0	0	0	0	0	0		0	0			0	0
2376	47	39.8	48.2	57.7	130.1		2.31	3	3	0	1	1	1	0	0	1	1	1	1	1	1	0	1	0	0	0	1	1	1	0	0	0	0	0	1	0	0	0	0	0	0	0		1	1			0	1
2377	59.1	32	106.6	43.1	63.3		2.55	2	2	0	1	1	0	0	0	1	0	0	0	1	1	0	1	0	0	0	0	1	1	0	0	0	0	0	1	0	0	0	0	0	0	0		0	0			0	0
2378	72.1	26.7	126.8	35.2	123		3.14	2	2	0	1	0	0	1	0	1	0	0	0	1	1	0	1	1	1	1	1	1	0	0	0	0	0	0	1	0	0	0	0	0	0	0		0	0			0	0
2390	43.8	24.7	67.5	67.1	26.29		3.45	1	1	0	0	1	0	1	0	0	0	0	1	1	1	0	1	0	0	0	1	0	0	0	0	0	0	0	1	0	0	0	0	0	0	0		0	0			0	0
2391	71.8	38	90.9	59.1	26.88		2.89	3	1	0	1	1	0	0	0	0	1	1	0	1	1	0	1	0	0	0	0	0	1	0	0	0	0	0	1	0	0	0	0	0	0	0		0	0			0	0
2392	59.6	32.5	94.9	51.8	21.25		2.89	2	1	0	1	0	0	0	0	1	0	0	0	1	1	0	0	0	0	0	0	0	1	0	0	0	0	0	1	0	1	0	0	0	1	1		0	0			0	0
2393	52.2	37.2	121.6	47.2	36.32		2.44	1	1	0	1	1	0	1	0	0	1	1	0	1	1	0	1	0	0	0	0	1	0	0	0	0	0	0	1	0	0	0	0	0	0	0		0	0			0	0
2396	59.7	24.8	79.2	48.3	13.2		3.25	1	1	0	0	0	0	0	0	1	0	0	0	1	1	0	0	0	0	0	0	0	1	0	0	0	0	0	0	0	0	0	0	0	0	0		0	0			0	0
2397	52	28	96.3	65.3	13.52		3.51	1	1	0	1	1	0	1	0	1	0	0	0	1	1	0	1	0	0	0	1	0	0	0	0	0	0	0	0	0	0	0	0	0	0	0		0	0			0	0
2398	54	16.3	73.7	63.5	15.59		2.93	1	1	0	0	1	0	0	0	0	0	0	0	1	1	0	1	0	0	0	1	0	0	0	0	0	0	0	1	0	1	0	0	1	0	0		0	0			0	0
2400	53.3	27.2	72.1	61.8	27.88		3.45	2	1	0	1	1	0	0	0	0	1	1	0	1	1	0	0	0	0	0	0	1	0	0	0	0	0	0	1	0	1	0	0	0	0	1		0	0			0	0
2402	58.1	25.1	74.4	56	15.02		3.15	2	1	0	0	0	0	0	0	1	1	0	0	1	1	0	1	0	0	0	1	0	0	0	0	0	0	0	1	0	0	0	0	0	0	0		0	0			0	0
2403	69.2	28.9	101.9	47.4	40.16		2.54	1	1	0	1	1	0	0	0	1	1	0	0	1	1	0	1	0	0	0	0	0	1	0	0	0	0	0	1	0	0	0	0	0	0	0		0	0			0	0
2407	42.4	25.8	144.8	53.7	12.25		3.53	1	1	0	1	0	1	0	0	1	0	0	0	1	1	0	1	0	0	0	1	0	0	0	0	0	0	0	1	0	0	0	0	0	0	0		0	0			0	0
2411	44.7	33.6	89.1	65.4	13.39		2.78	1	1	0	1	0	0	0	0	1	1	1	1	1	1	0	1	0	0	0	1	0	0	0	0	0	0	0	1	0	0	0	0	0	0	0		0	0			0	0
2412	55	32.1	48.9	39.2	44.28		3.2	1	1	0	1	1	1	0	0	1	0	0	0	1	1	0	1	0	0	0	0	0	1	0	0	0	0	0	1	0	0	0	0	0	0	0		0	0			0	0
2413	55.8	28.3	94.8	54.4	16.95		2.92	1	1	0	1	1	0	0	0	1	1	1	1	1	1	0	0	0	0	0	0	1	0	0	0	0	0	0	1	0	0	0	0	0	0	0		0	0			0	0
2418	49.6	27.3	93.2	65.1	21.5		3.24	1	1	0	1	1	0	0	0	1	0	0	0	1	1	0	1	0	0	0	1	0	0	0	0	0	0	0	1	0	0	0	0	0	0	0		0	0			0	0
2421	69.1	33.6	134.5	56	21.09		3.39	1	1	0	1	1	0	0	0	0	0	0	0	1	1	0	1	0	0	0	1	0	0	0	0	0	0	0	1	0	0	0	0	0	0	0		0	0			0	0
2423	64.1	21.5	41.9	62.2	65.3		2.68	3	2	0	1	1	1	0	0	0	1	1	1	1	1	0	1	0	0	0	1	1	0	0	0	0	0	0	1	0	0	0	0	0	0	0		0	0			0	0
2426	57.3	30	110.7	63.8	14.9		2.42	2	1	0	1	0	0	0	0	1	1	0	0	1	0	0	0	0	0	0	1	0	0	0	0	0	0	0	0	0	0	0	0	0	0	0		0	0			0	0
2428	62.5	24.4	90.3	43.3	25.31		3.72	2	1	0	1	1	1	0	0	0	0	0	1	1	1	0	1	0	0	0	1	0	0	0	0	0	0	0	1	0	1	0	0	1	0	0		0	0			0	0
2429	61.5	22.5	62.3	49.5	21.66		3.24	1	1	0	0	1	0	0	0	1	0	0	0	1	1	0	0	0	0	0	0	1	0	0	0	0	0	0	1	0	0	0	0	0	0	0		0	0			0	0
2430	53.5	31.5	102.7	74	24.12		3.2	1	1	0	1	1	0	0	0	1	0	0	1	1	1	0	0	0	0	0	0	0	1	0	0	0	0	0	1	0	0	0	0	0	0	0		0	0			0	0
2432	56.7	20.4	90.2	62.8	35.76		2.5	1	1	0	0	1	0	0	0	1	0	0	0	1	1	0	1	0	0	0	1	0	0	0	0	0	0	0	1	0	0	0	0	0	0	0		0	0			0	0
2435	79.1	24.4	56.5	43.5	13.51		3.83	1	1	0	0	1	0	0	0	1	0	0	0	1	1	0	1	0	0	0	0	1	0	0	0	0	0	0	1	0	0	0	0	0	0	0		0	0			0	0
2437	68.8	23.4	87.5	46.7	126.3		3.38	3	3	0	1	1	1	0	0	1	0	0	1	1	1	0	1	0	0	0	1	1	1	0	0	0	0	0	1	0	0	0	0	0	0	0		0	0			0	0
2439	71.4	36	90.5	52.1	99.8		3.07	2	2	0	1	0	0	1	1	0	1	0	0	1	1	0	1	0	1	1	1	1	0	0	0	0	0	0	1	0	0	0	0	0	0	0		0	1			0	0
2440	46.9	37.2	88.1	48.9	44.3		2.63	3	2	0	1	1	0	0	0	0	1	0	0	1	1	0	1	0	0	0	1	1	0	0	0	0	0	0	1	0	0	0	0	0	0	0		0	0			0	0
2443	65.9	20.1	114.8	39.1	15.14		3.3	2	1	0	0	1	0	0	0	0	0	0	0	1	0	0	0	0	0	0	1	0	0	0	0	0	0	0	0	0	0	0	0	0	0	0		0	0			0	1
2449	73.7	25	88.6	43.4	25.25		2.74	2	1	0	0	1	0	1	0	0	1	0	1	1	1	0	1	0	0	0	1	0	0	0	0	0	0	0	1	0	0	0	0	0	0	0		0	0			0	1
2450	56.8	31	116	61.9	43.8		3.69	3	2	0	1	0	0	1	0	0	0	0	0	1	1	0	0	0	0	0	1	0	1	0	0	0	0	0	0	0	1	0	0	1	0	0		0	0			0	0
2455	62.9	28.7	73.3	72.2	26.55		2.68	2	1	0	1	1	0	0	0	1	1	1	1	1	1	0	0	0	0	0	0	0	1	0	0	0	0	0	1	0	0	0	0	0	0	0		0	0			0	0
2457	46.9	28.9	81.5	45.6	7.72		3.39	1	1	0	1	1	0	1	0	0	0	0	1	1	1	0	0	0	0	0	1	0	0	0	0	0	0	0	0	0	0	0	0	0	0	0		0	0			0	0
2458	48.4	34.5	108.9	65.2	36		2.93	1	1	0	1	1	1	0	0	0	0	0	1	1	1	0	1	0	0	0	1	0	0	0	0	0	0	0	1	0	0	0	0	0	0	0		0	0			0	0
2459	64.7	16.2	69.7	52.8	19.86		3.16	1	1	0	0	1	0	0	0	0	0	0	1	1	1	0	1	0	0	0	1	0	0	0	0	0	0	0	0	0	0	0	0	0	0	0		0	0			0	0
2461	46.5	35.8	95.9	79.2	22.55		3.38	1	1	0	1	0	1	0	0	1	0	0	1	1	1	0	0	0	0	0	0	0	1	0	0	0	0	0	1	0	0	0	0	0	0	0		0	0			0	0
2463	67.9	30.8	148.2	40.2	91		3.22	2	2	0	1	0	1	0	0	0	1	0	0	1	1	0	1	0	1	1	1	1	0	0	0	0	0	0	1	0	0	0	0	0	0	0		0	0			0	0
2466	53	34.4	118.5	41.1	38.02		2.72	2	1	0	1	1	1	0	0	1	1	0	1	0	1	0	1	0	0	0	1	0	0	0	0	0	0	0	1	0	0	0	0	0	0	0		0	0			0	0
2467	71.4	36.2	80.5	69	19.43		3.24	1	1	0	1	1	0	0	0	1	0	0	0	1	1	0	1	0	0	0	1	0	0	0	0	0	0	0	0	0	0	0	0	0	0	0		0	0			0	0
2469	82.4	20.7	93.3	77	77		3.11	2	2	0	1	0	0	0	0	1	0	0	1	1	1	0	1	0	0	0	0	1	1	0	0	0	0	0	1	0	1	0	0	0	0	1		0	0			0	0
2472	42.4	24.2	150.8	56.8	20.94		2.75	1	1	0	1	1	0	0	0	1	0	0	1	1	1	0	0	0	0	0	0	1	0	0	0	0	0	0	1	0	0	0	0	0	0	0		0	0			0	0
2476	71.6	20.1	89.6	45.4	18.77		2.75	1	1	0	0	1	0	0	0	1	0	0	0	1	1	0	1	0	0	0	1	0	0	0	0	0	0	0	1	0	0	0	0	0	0	0		0	0			0	0
2477	47.8	28.8	123.7	37.8	31.85		3.55	1	1	0	1	1	1	0	0	1	0	0	1	1	1	0	0	0	0	0	0	0	1	0	0	0	0	0	1	0	0	0	0	0	0	0		0	0			0	0
2478	59.5	23	41.6	45.8	26.11		3.05	1	1	0	1	1	1	0	0	0	0	0	0	1	1	0	1	0	0	0	0	0	1	0	0	0	0	0	1	0	0	0	0	0	0	0		0	1			0	0
2482	52.8	27.3	82.9	46.1	30.38		3.17	1	1	0	1	1	0	1	0	0	0	0	0	1	0	1	1	0	0	0	1	0	0	0	0	0	0	0	1	0	1	0	0	1	0	0		0	0			0	0
2483	39.5	27.4	102.4	55.2	14.04		3.45	2	1	0	1	1	1	0	0	1	0	0	0	1	1	0	0	0	0	0	1	0	0	0	0	0	0	0	1	0	0	0	0	0	0	0		0	0			0	0
2485	62.8	32.1	94.1	56.7	148.8		3.29	3	3	0	1	1	0	0	0	0	1	0	0	1	1	0	1	0	0	0	1	1	1	0	0	0	0	0	1	0	0	0	0	0	0	0		0	0			0	0
2486	62.4	22.5	89.6	75.3	17.93		3.27	2	1	0	1	1	1	0	0	1	0	0	0	1	1	0	1	0	0	0	1	0	0	0	0	0	0	0	0	0	0	0	0	0	0	0		0	0			0	0
2488	40.3	25.5	45.8	44.6	11.24		2.5	2	1	0	1	0	0	1	0	0	0	0	0	1	1	0	0	0	0	0	1	0	0	0	0	0	0	0	0	0	0	0	0	0	0	0		0	1			1	0
2489	62.8	25	67.3	37.6	22.77		2.98	1	1	0	0	0	0	1	0	1	0	0	0	1	1	0	1	0	0	0	1	0	0	0	0	0	0	0	1	0	0	0	0	0	0	0		0	0			0	0
2490	45.4	31.6	126.7	39.8	17.92		2.79	1	1	0	1	0	0	0	0	1	0	0	1	1	1	0	1	0	0	0	1	0	0	0	0	0	0	0	0	0	0	0	0	0	0	0		0	0			0	0
2492	51.3	20.9	62.7	35	107.2		3.79	3	3	0	1	0	0	0	0	1	0	0	0	1	1	0	1	0	0	0	1	1	1	0	0	0	0	0	1	0	0	0	0	0	0	0		0	0			0	0
2495	48.8	34.1	139.2	44.1	14.52		3.71	2	1	0	1	0	0	0	0	0	0	0	0	1	1	0	1	0	0	0	1	0	0	0	0	0	0	0	1	0	0	0	0	0	0	0		0	0			0	0
2496	41.2	29.4	89.1	65.3	33.35		3.25	1	1	0	1	1	0	0	0	0	0	0	1	1	1	0	1	0	0	0	1	0	0	0	0	0	0	0	1	0	0	0	0	0	0	0		0	0			0	0
2500	42.5	24.2	64	46.7	20.27		2.9	2	1	0	1	1	1	0	0	1	0	0	0	1	0	0	0	0	0	0	1	0	0	0	0	0	0	0	1	0	0	0	0	0	0	0		0	0			0	0
2504	62.6	22.4	20.9	38.5	87.6		2.77	2	2	0	0	1	0	0	0	1	0	0	0	1	1	0	1	0	0	0	1	0	1	0	0	0	0	0	1	0	0	0	0	0	0	0		0	1			0	0
2506	81.6	27.1	65	57	53		2.61	2	2	0	1	1	0	1	0	1	1	0	1	1	1	0	1	0	0	0	1	0	1	0	0	0	0	0	1	0	0	0	0	0	0	0		0	0			0	0
2509	51.2	30.4	97.2	45.6	23.39		3.24	1	1	0	1	1	0	1	0	1	1	1	0	1	1	1	1	1	0	0	0	0	1	0	0	0	0	0	1	0	0	0	0	0	0	0		0	0			0	0
2512	64.1	36.5	30.9	59	75.3		2.49	3	2	0	1	1	1	1	0	1	0	0	1	1	1	0	1	0	0	0	1	1	0	0	0	0	0	0	1	0	0	0	0	0	0	0		0	0			0	0
2513	60.5	28.4	84.5	67	25.54		2.87	1	1	0	1	1	0	0	0	0	0	0	1	1	1	0	1	0	0	0	0	1	0	0	0	0	0	0	1	0	0	0	0	0	0	0		0	0			0	0
2514	35.3	24.9	66.4	51.7	16.55		3.55	1	1	0	1	1	0	0	0	1	0	0	1	1	1	0	1	0	0	0	1	0	0	0	0	0	0	0	0	0	0	0	0	0	0	0		0	0			0	0
2515	50.8	34.5	158.5	52.2	74		2.65	3	2	0	1	1	1	0	0	1	1	1	0	1	1	1	1	1	0	0	1	0	1	0	0	0	0	0	1	0	0	0	0	0	0	0		0	0			0	0
2522	55.6	30.3	85.8	53.5	7.76		4.36	1	1	0	1	1	0	0	0	0	0	0	0	1	1	0	0	0	0	0	1	0	0	0	0	0	0	0	0	0	0	0	0	0	0	0		0	0			0	0
2523	58.1	31.8	102.1	47.2	14.56		2.79	3	1	0	1	0	1	0	1	1	1	0	0	1	1	0	0	0	0	0	1	0	0	0	0	0	0	0	0	0	0	0	0	0	0	0		0	0			0	0
2524	37.1	19	67.6	43.3	14.38		3.23	1	1	0	0	0	0	0	1	1	0	0	0	1	1	0	1	0	0	0	1	0	0	0	0	0	0	0	1	0	0	0	0	0	0	0		0	0			0	0
2527	66.5	27.1	92.3	49.8	10.41		3.49	2	1	0	1	0	1	0	1	0	0	0	0	1	1	0	0	0	0	0	1	0	0	0	0	0	0	0	1	0	0	0	0	0	0	0		0	0			0	0
2528	60.4	21.6	45.4	48.3	13.89		2.55	2	1	0	1	1	1	0	0	1	0	0	1	1	1	0	1	0	0	0	0	0	1	0	0	0	0	0	0	0	0	0	0	0	0	0		0	0			0	0
2529	75.2	24.3	68.7	49.7	16.15		3.46	2	1	0	0	1	0	0	0	0	1	0	0	1	0	1	1	0	0	0	1	0	0	0	0	0	0	0	1	0	0	0	0	0	0	0		0	0			0	0
2531	46	38.5	132.7	48.9	5.9		2.97	1	1	0	1	0	0	0	0	1	0	0	0	1	0	0	0	0	0	0	0	0	1	0	0	0	0	0	0	0	0	0	0	0	0	0		0	0			0	0
2532	49.1	15.3	72.3	54.5	33.32		3.51	1	1	0	0	0	0	0	0	0	0	0	0	1	1	0	1	0	0	0	0	0	1	0	0	0	0	0	1	0	0	0	0	0	0	0		0	0			0	0
2533	58.6	27.5	89.2	73.8	77.2		2.41	3	2	0	1	1	0	0	0	0	0	0	0	1	1	0	1	0	0	0	0	1	1	0	0	0	0	0	1	0	1	0	0	0	1	1		0	0			0	0
2534	49.1	33	109.7	44.5	20.12		2.5	1	1	0	1	0	1	0	0	1	1	1	0	1	1	0	0	0	0	0	0	0	1	0	0	0	0	0	1	0	0	0	0	0	0	0		0	0			0	0
2536	50.8	31.2	78.5	51.5	38.51		3.77	2	1	0	1	0	0	0	0	0	1	1	0	1	1	0	1	1	0	0	0	0	1	0	0	0	0	0	1	0	0	0	0	0	0	0		0	0			0	0
2539	66.7	20.9	127.2	41.6	20.78		3.51	1	1	0	1	0	1	0	0	1	0	0	1	1	1	0	1	0	0	0	1	0	0	0	0	0	0	0	1	0	0	0	0	0	0	0		0	0			0	0
2540	68.5	21.4	66.8	53	13.27		2.76	1	1	0	1	1	0	0	0	0	0	0	0	1	1	0	1	0	0	0	1	0	0	0	0	0	0	0	0	0	0	0	0	0	0	0		0	0			0	0
2546	49.6	25.7	107	61.6	13.91		2.38	2	1	0	1	1	1	0	1	1	1	0	1	1	1	0	0	0	0	0	0	0	1	0	0	0	0	0	1	0	1	0	0	1	0	0		0	0			0	0
2547	58.9	37.5	41.6	61.5	15.79		2.73	1	1	0	1	1	1	0	0	1	0	0	0	1	1	0	1	0	0	0	0	1	0	0	0	0	0	0	0	0	0	0	0	0	0	0		0	0			0	0
2548	65	31.9	81.6	45.8	16.27		3.22	1	1	0	1	1	0	0	0	0	0	0	0	1	1	0	0	0	0	0	0	1	0	0	0	0	0	0	0	0	0	0	0	0	0	0		0	0			0	0
2551	47.6	23.7	47.1	58	15.99		2.62	1	1	0	0	1	0	0	0	1	0	0	0	1	1	0	0	0	0	0	1	0	0	0	0	0	0	0	1	0	0	0	0	0	0	0		0	0			0	0
2555	80.2	21.3	143.9	57.5	18.94		3.93	2	1	0	1	0	1	0	1	1	0	0	1	1	1	0	0	0	0	0	0	0	1	0	0	0	0	0	0	0	0	0	0	0	0	0		0	0			0	0
2557	55.9	25.8	148.7	47.7	82.6		3.01	2	2	0	1	1	1	0	0	0	1	0	1	1	1	0	1	0	0	0	1	1	0	0	0	0	0	0	1	0	0	0	0	0	0	0		0	0			0	0
2565	68.2	36.7	130.1	59.5	25.67		2.8	1	1	0	1	0	0	1	1	0	0	0	1	1	1	0	1	0	0	0	0	1	0	0	0	0	0	0	1	0	0	0	0	0	0	0		0	0			0	0
2566	40.2	21.4	128.8	52.3	12.65		2.95	1	1	0	1	1	1	0	0	1	0	0	0	1	1	0	0	0	0	0	0	0	1	0	0	0	0	0	1	0	1	0	0	0	1	1		0	0			0	0
2572	44	28.7	92.7	60.6	60		2.74	2	2	0	1	1	1	0	0	0	0	0	0	1	0	0	0	0	0	0	1	0	1	0	0	0	0	0	1	0	0	0	0	0	0	0		0	0			0	0
2573	67	18.3	64.5	51.7	77.8		3.38	2	2	0	0	1	0	1	0	1	0	0	0	1	1	0	1	0	0	0	0	1	1	0	0	0	0	0	1	0	0	0	0	0	0	0		0	0			0	0
2576	61.8	21.9	76.3	60.1	86.4		2.27	3	2	0	1	1	0	0	0	1	1	1	0	1	1	0	1	0	0	0	1	0	1	0	0	0	0	0	1	0	0	0	0	0	0	0		0	0			0	0
2578	55.1	22.6	66.3	43.9	53.1		2.79	3	2	0	1	1	0	1	0	1	1	0	1	1	1	0	0	0	1	1	1	0	1	0	0	0	0	0	1	0	0	0	0	0	0	0		0	0			0	0
2580	42.6	27.4	54.3	48.7	23.93		3	1	1	0	1	0	0	0	0	1	0	0	0	1	1	0	1	0	0	0	1	0	0	0	0	0	0	0	1	0	0	0	0	0	0	0		0	0			0	0
2581	62.8	29	104.6	52.5	13.33		3.69	1	1	0	1	1	1	0	0	1	0	0	0	1	1	0	1	0	0	0	1	0	0	0	0	0	0	0	1	0	0	0	0	0	0	0		0	0			0	0
2583	61.4	21.2	69.4	48.9	18.39		3.12	1	1	0	1	0	1	0	0	0	0	0	1	1	1	0	1	0	0	0	0	0	1	0	0	0	0	0	0	0	0	0	0	0	0	0		0	0			0	0
2585	71.1	24.8	80.4	41.3	16.36		2.72	1	1	0	0	0	0	0	0	1	0	0	1	1	1	0	1	0	0	0	0	0	1	0	0	0	0	0	0	0	0	0	0	0	0	0		0	0			0	0
2586	66.9	33.8	83.8	62.8	80.1		2.5	2	2	0	1	1	0	0	1	0	1	0	0	1	1	0	1	0	0	0	1	1	0	0	0	0	0	0	1	0	1	0	0	1	0	0		0	0			0	0
2587	45.6	34.5	100.8	39.6	67.4		2.54	3	2	0	1	0	0	0	1	1	1	0	0	1	1	0	1	0	1	1	1	1	0	0	0	0	0	0	1	0	0	0	0	0	0	0		0	0			0	0
2591	79.2	26.2	50.9	44	73.2		2.86	3	2	0	0	1	0	0	0	1	0	0	0	1	1	0	1	0	1	1	1	1	0	0	0	0	0	0	1	0	0	0	0	0	0	0		0	0			0	0
2592	68.4	30.8	91.1	60.3	14.62		3.74	1	1	0	1	1	1	0	0	0	0	0	0	1	1	0	0	0	0	0	0	0	1	0	0	0	0	0	1	0	0	0	0	0	0	0		0	0			0	0
2593	65.3	33.7	101	62.7	24.42		2.78	1	1	0	1	1	0	0	0	1	0	0	0	1	1	0	1	0	0	0	1	0	0	0	0	0	0	0	1	0	0	0	0	0	0	0		0	0			0	0
2595	57	26.6	69.6	47.6	20.07		3.26	2	1	0	1	1	1	1	0	0	0	0	1	1	1	0	0	0	0	0	1	0	0	0	0	0	0	0	1	0	0	0	0	0	0	0		0	0			0	0
2596	57.8	20.4	71.2	41.9	18.04		3.4	1	1	0	0	1	0	0	0	1	0	0	0	1	1	0	1	0	0	0	0	0	1	0	0	0	0	0	0	0	0	0	0	0	0	0		0	0			0	0
2598	47.2	21	58.3	56	12.62		3.05	1	1	0	0	0	0	0	0	1	0	0	0	1	1	0	0	0	0	0	0	0	1	0	0	0	0	0	1	0	0	0	0	0	0	0		0	0			0	0
2600	81.9	32.8	121.7	45.6	20.85		3.21	2	1	0	1	1	0	0	0	1	1	0	1	1	1	0	0	0	0	0	0	0	1	0	0	0	0	0	1	0	0	0	0	0	0	0		0	0			0	0
2603	54.9	22.4	80.3	64.5	25.2		4.34	2	1	0	1	1	0	0	0	1	0	0	1	1	1	0	0	0	0	0	0	1	0	0	0	0	0	0	1	0	0	0	0	0	0	0		0	0			0	0
2604	80.1	29.5	103.9	51.7	16.38		3.74	1	1	0	1	1	0	0	0	1	0	0	0	1	1	0	0	0	0	0	1	0	0	0	0	0	0	0	1	0	0	0	0	0	0	0		0	0			0	0
2607	50.4	30.9	71.2	55.2	17.83		3.11	2	1	0	1	0	0	1	0	0	0	0	1	1	1	0	1	0	0	0	1	0	0	0	0	0	0	0	1	0	0	0	0	0	0	0		0	0			0	0
2608	70.6	25.4	91.2	50.9	21.29		3	2	1	0	1	1	0	0	0	0	0	0	1	1	1	0	1	0	0	0	0	1	0	0	0	0	0	0	1	0	0	0	0	0	0	0		0	0			0	0
2611	52.4	29.4	103.6	57.8	32.6		3.16	1	1	0	1	0	0	0	0	0	0	0	0	1	1	0	1	0	1	0	1	0	0	0	0	0	0	0	1	0	0	0	0	0	0	0		0	0			0	0
2618	51.8	16.3	42.8	36.3	16.54		2.92	1	1	0	0	1	0	0	0	1	0	0	0	1	1	0	1	0	0	0	0	0	1	0	0	0	0	0	0	0	0	0	0	0	0	0		0	0			0	0
2619	57.5	23.8	135.3	61.9	59.6		3.15	3	2	0	1	0	1	1	0	1	0	0	1	1	1	0	1	0	0	0	1	0	1	0	0	0	0	0	0	0	0	0	0	0	0	0		0	0			0	0
2620	64.7	22.6	46.8	41.7	73.5		2.55	3	2	0	1	1	1	0	0	0	1	1	0	1	1	0	1	0	1	1	1	1	0	0	0	0	0	0	1	0	0	0	0	0	0	0		0	0			0	0
2623	40.4	34.6	133.8	56.2	68.9		2.75	3	2	0	1	1	1	0	0	0	1	0	0	1	1	0	1	0	1	1	1	1	0	0	0	0	0	0	1	0	0	0	0	0	0	0		0	0			0	0
2624	72.1	18.6	56.4	64.3	94.7		2.35	3	2	0	0	1	0	0	0	1	1	1	0	1	1	0	1	0	0	0	1	0	1	0	0	0	0	0	1	0	0	0	0	0	0	0		1	1			1	1
2626	60.2	24.3	88.2	60.9	20.52		2.81	2	1	0	0	1	0	0	0	1	0	0	0	1	1	0	1	0	0	0	0	0	1	0	0	0	0	0	1	0	0	0	0	0	0	0		0	0			0	0
2627	43.5	23.6	123.5	58.4	60.6		2.64	3	2	0	1	0	1	0	0	0	0	0	0	1	1	1	1	0	1	1	1	0	1	0	0	0	0	0	1	0	0	0	0	0	0	0		0	0			0	0
2630	51.7	21.6	130.3	61.3	21.26		3.05	1	1	0	1	1	1	0	0	1	0	0	0	1	1	0	1	0	0	0	0	0	1	0	0	0	0	0	1	0	0	0	0	0	0	0		0	0			0	0
2631	80.6	22.2	41	43.1	19.05		2.55	2	1	0	0	1	0	0	0	0	0	0	0	1	1	0	1	0	0	0	1	0	0	0	0	0	0	0	0	0	0	0	0	0	0	0		0	0			0	1
2633	47.3	18.9	74.8	50.8	26.4		2.67	2	1	0	0	1	0	0	0	0	1	1	1	1	1	0	1	0	1	0	1	0	0	0	0	0	0	0	1	0	0	0	0	0	0	0		0	0			0	0
2635	56.6	27.8	95.1	64.1	72		2.55	3	2	0	1	1	0	0	0	0	1	0	0	1	1	0	0	0	0	0	1	0	1	0	0	0	0	0	1	0	0	0	0	0	0	0		0	0			0	0
2640	76.6	23.5	65	52.3	24.75		3.12	1	1	0	1	1	0	0	0	0	1	0	0	1	1	0	0	0	0	0	1	0	0	0	0	0	0	0	1	0	0	0	0	0	0	0		0	0			0	0
2642	41.9	33.2	97.2	69.2	15.55		2.67	1	1	0	1	1	1	0	0	0	0	0	0	0	1	0	0	0	0	0	1	0	0	0	0	0	0	0	1	0	0	0	0	0	0	0		0	0			0	0
2645	51.1	25.3	44.4	58.1	12.57		2.49	2	1	0	1	1	0	0	0	0	1	0	0	1	1	0	1	0	0	0	0	0	1	0	0	0	0	0	1	0	1	0	0	0	0	1		1	0			1	1
2648	68.7	29.6	123.9	47.4	18.29		2.71	1	1	0	1	1	1	0	0	0	1	0	0	1	1	0	0	0	0	0	0	1	0	0	0	0	0	0	0	0	0	0	0	0	0	0		0	0			0	0
2650	58	28.1	89.8	70.7	19.2		2.76	2	1	0	1	1	1	0	0	1	1	0	0	1	1	0	1	0	0	0	0	0	1	0	0	0	0	0	0	0	0	0	0	0	0	0		0	0			0	0
2651	59.9	29.7	74.6	67.8	20.53		3.54	1	1	0	1	1	0	0	0	1	0	0	0	1	1	0	0	0	0	0	1	0	0	0	0	0	0	0	1	0	0	0	0	0	0	0		0	0			0	0
2655	60.6	24.3	77.7	39.5	23.73		3.75	1	1	0	1	1	1	1	0	0	0	0	0	0	1	0	1	0	0	0	0	0	1	0	0	0	0	0	1	0	0	0	0	0	0	0		0	0			0	0
2657	62.2	30.7	99.8	70.8	13.98		3.42	1	1	0	1	1	0	0	0	0	0	0	1	1	1	0	1	0	0	0	1	0	0	0	0	0	0	0	1	0	0	0	0	0	0	0		0	0			0	0
2659	79.3	40.7	84.1	59.6	23.26		2.93	2	1	0	1	1	1	0	0	0	1	0	1	1	1	0	1	0	0	0	1	0	0	0	0	0	0	0	1	0	0	0	0	0	0	0		0	0			0	0
2663	73.9	31.4	117.6	57.4	18.34		3.24	1	1	0	1	1	1	0	0	1	0	0	1	1	1	0	1	1	0	0	1	0	0	0	0	0	0	0	0	0	0	0	0	0	0	0		0	0			0	0
2664	52.6	30.6	83.7	56.1	17.23		3.56	1	1	0	1	1	0	0	0	1	0	0	0	1	1	0	0	0	0	0	1	0	0	0	0	0	0	0	0	0	0	0	0	0	0	0		0	0			0	0
2665	53.1	27.8	88.4	55.8	17.22		2.89	2	1	0	1	1	1	0	0	0	1	0	0	1	1	0	0	0	0	0	1	0	0	0	0	0	0	0	1	0	0	0	0	0	0	0		0	0			0	0
2666	69.5	28.8	85.6	53.5	15.43		2.4	2	1	0	1	0	0	1	0	1	1	1	0	1	1	0	0	0	0	0	0	0	1	0	0	0	0	0	1	0	0	0	0	0	0	0		0	0			0	0
2667	57.3	19.3	92.3	65.2	50.1		3.12	2	2	0	0	1	0	0	0	0	0	0	0	1	1	0	1	0	0	0	1	0	1	0	0	0	0	0	0	0	0	0	0	0	0	0		0	0			0	0
2672	64.4	25.4	71.7	68	22.86		2.95	1	1	0	0	1	0	0	0	0	0	0	0	1	1	0	1	0	0	0	1	0	0	0	0	0	0	0	1	0	0	0	0	0	0	0		0	0			0	0
2679	78	20.2	95	71.3	123.7		2.61	3	3	0	1	0	0	0	0	0	1	1	0	1	1	0	0	0	0	0	1	1	1	0	0	0	0	0	1	0	1	0	0	0	0	1		0	0			0	0
2684	82.4	33.7	86.4	56.3	31.36		3.22	2	1	0	1	1	1	0	0	1	1	0	1	1	1	0	1	0	0	0	1	0	0	0	0	0	0	0	1	0	0	0	0	0	0	0		0	0			0	0
2688	31.7	20.9	88.1	64.1	16.63		2.94	1	1	0	1	1	0	1	0	1	0	0	1	1	1	0	1	0	0	0	1	0	0	0	0	0	0	0	1	0	0	0	0	0	0	0		0	0			0	0
2693	56.7	28.7	51.4	45.5	18.34		3.28	1	1	0	1	1	0	0	0	1	0	0	1	1	1	0	1	0	0	0	1	0	0	0	0	0	0	0	1	0	0	0	0	0	0	0		0	0			0	0
2694	61.2	34.2	66.5	45.1	16.73		2.52	2	1	0	1	0	0	0	1	1	1	0	0	1	1	0	1	0	0	0	1	0	0	0	0	0	0	0	0	0	0	0	0	0	0	0		0	0			0	0
2698	75.7	17	58.4	64.2	18.81		3.59	1	1	0	0	1	0	0	0	1	0	0	0	1	1	0	1	0	0	0	0	0	1	0	0	0	0	0	0	0	0	0	0	0	0	0		0	0			0	0
2703	53.7	20.6	83	53.7	14.29		2.73	1	1	0	0	1	0	0	0	1	0	0	0	1	1	0	0	0	0	0	0	0	1	0	0	0	0	0	1	0	0	0	0	0	0	0		0	0			0	0
2706	46.8	40.4	95.6	52.7	31.77		3.2	1	1	0	1	0	0	0	0	1	0	0	0	1	1	0	1	0	0	0	1	0	0	0	0	0	0	0	1	0	0	0	0	0	0	0		0	0			0	0
2707	65.8	27.4	42.6	50.2	13.63		2.76	1	1	0	1	1	1	0	0	0	0	0	1	1	1	0	1	0	0	0	0	1	0	0	0	0	0	0	0	0	0	0	0	0	0	0		0	0			0	0
2709	80.2	15.9	58.6	73.4	16.18		2.98	1	1	0	0	1	0	0	1	1	0	0	0	1	1	0	0	0	0	0	1	0	0	0	0	0	0	0	1	0	0	0	0	0	0	0		0	0			0	0
2710	62.7	16.9	94.4	56.1	19.3		2.56	3	1	0	1	1	1	0	0	0	1	0	1	1	1	0	0	0	0	0	1	0	0	0	0	0	0	0	0	0	0	0	0	0	0	0		0	0			0	0
2711	60.9	33.3	99.4	66.4	19.32		2.88	2	1	0	1	1	0	0	0	1	1	0	0	1	1	0	1	0	0	0	0	0	1	0	0	0	0	0	0	0	0	0	0	0	0	0		0	0			0	0
2716	54.4	35.7	84.7	53.3	54.2		2.91	3	3	0	1	1	0	0	0	0	0	0	0	1	1	0	0	0	0	0	1	1	1	0	0	0	0	0	1	0	0	0	0	0	0	0		0	0			0	0
2719	60	23.2	110.6	62.3	15.47		4	1	1	0	1	0	1	0	0	0	0	0	0	1	1	0	1	0	0	0	1	0	0	0	0	0	0	0	0	0	0	0	0	0	0	0		0	0			0	0
2720	80.8	20.4	40.9	47.4	119		2.35	2	2	0	1	1	1	0	0	0	0	0	1	1	1	0	1	0	0	0	0	1	1	0	0	0	0	0	1	0	0	0	0	0	0	0		0	1			0	0
2722	60.9	23.7	93.4	44.6	103.1		2.77	3	3	0	1	0	0	1	0	0	1	0	0	1	1	0	0	0	0	0	1	1	1	0	0	0	0	0	1	0	0	0	0	0	0	0		0	0			0	0
2726	76.4	26.9	102.6	58.6	13.37		2.53	2	1	0	1	1	1	0	1	1	0	0	0	1	1	0	1	0	0	0	1	0	0	0	0	0	0	0	0	0	0	0	0	0	0	0		0	0			0	0
2727	62.6	24.4	38.5	43.2	44		3.26	3	2	0	1	1	1	0	0	0	1	1	0	1	1	0	0	0	0	0	1	1	0	0	0	0	0	0	0	0	0	0	0	0	0	0		0	0			0	0
2733	55.5	18.7	78	58.7	14.28		3.26	1	1	0	0	0	0	0	0	1	0	0	0	1	1	0	0	0	0	0	1	0	0	0	0	0	0	0	0	0	0	0	0	0	0	0		0	0			0	0
2737	54.2	40.9	45.3	59.4	117.8		2.57	3	2	0	1	1	0	0	0	1	1	1	1	1	1	0	1	0	0	0	1	0	1	0	0	0	0	0	1	0	1	0	0	0	1	1		0	0			0	0
2741	67.9	23.2	36.1	40.8	28.63		2.8	1	1	0	1	1	1	0	0	1	0	0	1	1	1	0	1	0	0	0	1	0	0	0	0	0	0	0	1	0	0	0	0	0	0	0		0	0			0	0
2746	53	18.1	55.5	61.7	16.21		3.63	1	1	0	0	0	0	0	0	1	0	0	0	1	1	0	1	0	0	0	0	1	0	0	0	0	0	0	1	0	0	0	0	0	0	0		0	0			0	0
2747	53.9	18	46.4	43.5	45.9		2.98	3	2	0	1	1	0	0	0	1	1	1	0	1	1	0	1	0	0	0	0	1	1	0	0	0	0	0	1	0	0	0	0	0	0	0		0	0			0	0
2749	67.1	15	100	74.9	20.65		3.7	1	1	0	0	1	0	0	0	1	0	0	1	1	1	0	1	0	0	0	0	1	0	0	0	0	0	0	1	0	0	0	0	0	0	0		0	0			0	0
2750	61.9	35.8	68.2	57	46.5		3.09	2	2	0	1	1	1	0	0	1	0	0	0	1	1	0	0	0	0	0	1	0	1	0	0	0	0	0	0	0	1	0	0	1	0	0		0	0			0	0
2751	58	27.4	81	45.5	17.79		3.02	1	1	0	1	1	0	0	0	1	0	0	0	1	1	0	0	0	0	0	1	0	0	0	0	0	0	0	1	0	0	0	0	0	0	0		0	0			0	0
2752	50	23.6	65.2	39.4	13.06		3.79	1	1	0	0	0	0	0	0	0	0	0	1	1	1	0	1	0	0	0	1	0	0	0	0	0	0	0	1	0	0	0	0	0	0	0		0	0			0	0
2754	68.6	27.1	123.8	52.6	36.1		2.9	3	2	0	1	1	0	0	0	1	0	0	0	1	1	0	1	0	0	0	1	0	1	0	0	0	0	0	1	0	0	0	0	0	0	0		0	0			0	0
2756	83.2	23.9	67.1	63.7	15.21		3.21	2	1	0	0	1	0	0	0	1	1	0	1	1	1	1	1	0	0	0	0	0	1	0	0	0	0	0	1	1	1	1	0	0	0	1		0	1			0	0
2757	60.3	34.3	86.4	58.2	83.5		2.87	3	3	0	1	1	0	0	0	1	0	0	1	1	1	0	1	0	0	0	1	1	1	0	0	0	0	0	1	0	0	0	0	0	0	0		0	0			0	0
2760	58.6	31.7	72.8	63.4	12.43		2.54	1	1	0	1	0	0	1	0	0	0	0	0	1	1	0	1	0	0	0	1	0	0	0	0	0	0	0	0	0	0	0	0	0	0	0		0	0			0	0
2761	52	24.3	72.2	35	55.02		2.94	1	1	0	1	1	0	0	0	0	0	0	0	1	1	0	1	0	0	0	1	0	0	0	0	0	0	0	1	0	0	0	0	0	0	0		0	0			0	0
2765	79.2	29.7	75.8	70.1	23.43		2.86	1	1	0	1	1	1	0	0	0	0	0	0	1	1	0	1	0	0	0	1	0	0	0	0	0	0	0	1	0	0	0	0	0	0	0		0	0			0	0
2768	47.5	24.1	101.1	60.8	39.9		3.1	3	2	0	1	1	0	0	0	0	0	0	0	1	1	0	1	0	0	0	0	1	1	0	0	0	0	0	1	0	1	0	0	0	0	1		0	0			0	0
2771	52.8	25.2	88.9	39.5	22.65		2.9	1	1	0	1	0	1	0	0	0	1	0	0	1	1	0	0	0	0	0	0	1	0	0	0	0	0	0	1	0	0	0	0	0	0	0		0	0			0	0
2773	39.1	16.6	82.8	56.5	32.67		2.25	3	1	0	0	1	0	0	0	1	1	1	1	1	1	0	1	0	0	0	0	0	1	0	0	0	0	0	1	0	0	0	0	0	0	0		0	0			0	0
2776	46.6	22.9	93.1	56.8	22.24		2.6	2	1	0	1	1	1	0	0	1	1	0	1	1	1	0	1	0	0	0	1	0	0	0	0	0	0	0	1	0	0	0	0	0	0	0		0	0			0	0
2777	77.2	28.7	66.7	43.5	18.65		2.91	1	1	0	1	1	0	0	0	1	0	0	0	1	1	0	1	0	0	0	0	1	0	0	0	0	0	0	0	0	0	0	0	0	0	0		0	0			0	0
2778	76.5	30.9	92.4	49.5	41.8		2.92	3	2	0	0	1	0	0	0	1	1	0	0	1	1	0	0	0	0	0	1	1	0	0	0	0	0	0	0	0	0	0	0	0	0	0		0	0			0	0
2779	52.2	29.1	83.7	59.8	46.6		2.25	2	2	0	1	1	0	0	0	0	1	0	0	1	1	0	1	0	0	0	1	0	1	0	0	0	0	0	1	0	0	0	0	0	0	0		0	0			0	0
2782	44.9	30.7	86.9	58.3	19.35		2.97	1	1	0	1	1	0	0	0	1	0	0	1	1	1	0	0	0	0	0	0	0	1	0	0	0	0	0	0	0	0	0	0	0	0	0		0	0			0	0
2784	61	35.4	66	60	18.21		3.01	1	1	0	1	1	1	1	0	0	1	1	1	1	1	0	1	0	0	0	0	1	0	0	0	0	0	0	1	0	0	0	0	0	0	0		0	0			0	0
2787	44.8	18.9	85.2	49.7	14.4		3.81	1	1	0	0	0	0	0	0	1	0	0	0	1	1	0	0	0	0	0	1	0	0	0	0	0	0	0	1	0	0	0	0	0	0	0		0	0			0	0
2788	64.3	17.2	71.3	71.2	26.86		3.26	2	1	0	0	1	0	1	0	0	0	0	1	1	1	0	1	0	0	0	0	1	0	0	0	0	0	0	1	0	0	0	0	0	0	0		0	0			0	0
2789	73	34.8	91.6	55.9	105.7		2.67	3	3	0	1	1	1	0	0	1	1	1	0	1	1	0	1	1	0	0	1	1	1	0	0	0	0	0	1	0	0	0	0	0	0	0		0	0			0	0
2792	52.1	26.9	91.1	42.6	18.75		3.57	1	1	0	1	1	0	0	1	0	0	0	0	1	1	0	1	0	0	0	1	0	0	0	0	0	0	0	1	0	0	0	0	0	0	0		0	0			0	0
2794	60.6	30	97.4	70.9	61.7		2.98	3	2	0	1	1	0	0	0	1	1	0	0	1	1	1	1	0	0	0	1	0	1	0	0	0	0	0	1	0	0	0	0	0	0	0		0	0			0	0
2798	51.8	28.5	114.1	68.2	19.46		3.52	2	1	0	1	1	1	0	0	0	1	1	1	1	1	0	0	0	0	0	0	0	1	0	0	0	0	0	0	0	0	0	0	0	0	0		0	0			0	0
2799	54.7	21.2	72.8	75.4	12.93		3.72	2	1	0	1	1	0	1	0	0	0	0	1	1	1	0	1	0	0	0	0	1	0	0	0	0	0	0	1	0	0	0	0	0	0	0		0	0			0	0
2801	79.6	26.6	66	64.1	35.91		3.46	1	1	0	0	1	0	0	0	1	0	0	0	1	0	0	1	0	0	0	1	0	0	0	0	0	0	0	1	0	1	0	0	0	0	1		0	0			0	0
2803	79	20.6	29.6	54.8	26.18		2.56	2	1	0	0	1	1	1	0	1	0	0	0	1	1	0	1	0	0	0	0	0	1	0	0	0	0	0	1	0	0	0	0	0	0	0		0	0			0	0
2807	60.5	28.7	86.3	41.2	17.1		3.54	1	1	0	0	1	1	0	0	1	0	0	1	1	1	0	0	0	0	0	1	0	0	0	0	0	0	0	1	0	0	0	0	0	0	0		0	0			0	0
2808	63.4	22.8	112.5	70.6	14.32		2.95	2	1	0	1	1	1	0	0	0	0	0	0	1	1	0	1	0	0	0	0	0	1	0	0	0	0	0	1	1	1	1	0	0	0	1		1	1			0	1
2810	66.6	20.8	48.2	38.6	17.74		2.89	1	1	0	0	1	0	1	0	1	0	0	0	1	1	0	1	0	0	0	0	0	1	0	0	0	0	0	0	0	0	0	0	0	0	0		0	0			0	0
2813	39.4	30.5	30.9	66.3	25.67		2.68	2	1	0	1	1	0	0	0	1	1	1	0	1	1	1	1	0	0	0	1	0	0	0	0	0	0	0	1	0	0	0	0	0	0	0		0	0			1	0
2814	79	30.3	66.8	58.9	16.18		3.57	1	1	0	1	0	1	1	1	1	0	0	0	1	1	0	1	0	0	0	0	0	1	0	0	0	0	0	1	0	0	0	0	0	0	0		0	0			0	0
2815	70.5	31.3	57.4	45.4	15.87		2.56	2	1	0	1	1	1	0	0	0	0	0	1	1	1	0	0	0	0	0	1	0	0	0	0	0	0	0	1	0	0	0	0	0	0	0		0	0			0	0
2817	55.4	17.2	65.7	74.9	15.1		3.49	1	1	0	0	1	0	0	0	1	0	0	0	1	1	0	1	0	0	0	1	0	0	0	0	0	0	0	0	0	0	0	0	0	0	0		0	0			0	0
2818	75.8	27.4	108.5	53.3	17.19		3.25	1	1	0	1	1	0	0	1	1	0	0	1	1	1	0	1	0	0	0	1	0	0	0	0	0	0	0	1	0	0	0	0	0	0	0		0	0			0	0
2819	45	30.4	37.4	52.1	40.74		2.47	2	1	0	1	1	0	0	0	1	1	1	1	1	1	0	1	0	0	0	0	1	0	0	0	0	0	0	1	0	1	0	0	0	0	1		1	1			0	1
2820	46.4	33.4	82.4	48.5	25.47		2.51	1	1	0	1	1	1	0	0	0	1	1	1	1	1	0	1	0	0	0	0	0	1	0	0	0	0	0	1	0	1	0	0	0	1	1		0	0			0	0
2821	65.3	24.2	117.6	60.3	25.23		2.7	1	1	0	1	1	0	0	0	0	0	0	1	0	1	0	1	0	0	0	1	0	0	0	0	0	0	0	1	0	0	0	0	0	0	0		0	0			0	0
2827	55.5	24.9	71.4	49.3	10.72		3.17	1	1	0	1	1	0	0	0	0	0	0	1	1	1	0	0	0	0	0	1	0	0	0	0	0	0	0	0	0	0	0	0	0	0	0		0	0			0	0
2834	67	27.2	97	59	60.9		3.18	2	2	0	1	1	0	0	0	0	0	0	0	1	1	0	1	0	0	0	1	0	1	0	0	0	0	0	1	0	0	0	0	0	0	0		0	0			0	0
2836	46.9	19.4	65.5	54.9	50.8		3.21	2	2	0	0	1	0	0	0	0	1	1	0	1	1	0	1	0	0	0	0	1	1	0	0	0	0	0	0	0	0	0	0	0	0	0		0	0			0	0
2837	66.5	23	99.6	65.5	21.35		2.7	1	1	0	1	1	1	1	0	1	0	0	0	1	1	0	1	0	0	0	1	0	0	0	0	0	0	0	1	0	0	0	0	0	0	0		0	0			0	0
2843	52.5	32	87.5	59.6	81.6		3.15	3	2	0	1	1	0	0	0	0	1	0	1	1	1	0	1	1	1	1	1	1	0	0	0	0	0	0	1	0	0	0	0	0	0	0		0	0			0	0
2844	49.3	33.5	72	51.5	18.1		2.55	1	1	0	1	0	1	0	0	0	1	0	0	1	1	0	1	0	0	0	0	0	1	0	0	0	0	0	0	0	0	0	0	0	0	0		0	0			0	0
2846	54.9	28.5	52.1	57.1	66.5		2.65	3	2	0	1	1	0	0	0	0	1	1	0	1	1	0	1	0	0	0	0	1	1	0	0	0	0	0	1	0	0	0	0	0	0	0		0	0			0	0
2848	40.7	25.7	63.6	52.6	22.26		2.54	2	1	0	1	0	1	0	1	0	1	0	1	1	1	0	1	0	0	0	0	1	0	0	0	0	0	0	1	0	0	0	0	0	0	0		0	0			0	0
2853	46.7	31.1	124.8	62.5	16.05		2.52	1	1	0	1	1	1	0	0	1	0	0	1	0	1	0	1	0	0	0	1	0	0	0	0	0	0	0	1	0	0	0	0	0	0	0		0	0			0	0
2855	46.7	29.2	140.1	48.7	22.05		3.3	1	1	0	1	1	0	0	0	1	0	0	0	1	1	0	1	0	0	0	0	0	1	0	0	0	0	0	1	0	0	0	0	0	0	0		0	0			0	0
2856	63.4	25.3	117.1	55.9	94		3.81	3	2	0	1	1	0	0	0	0	0	0	1	1	1	0	1	0	0	0	1	1	0	0	0	0	0	0	1	0	0	0	0	0	0	0		0	0			0	0
2857	45	25.5	56	53.9	22.46		2.71	3	1	0	1	1	1	0	0	0	1	0	0	1	1	0	1	0	0	0	1	0	0	0	0	0	0	0	1	0	0	0	0	0	0	0		0	0			0	0
2861	77.6	21	61.2	61.9	90.5		3.02	3	2	0	0	1	0	0	0	0	1	1	0	1	1	0	1	0	0	0	1	1	0	0	0	0	0	0	1	0	0	0	0	0	0	0		0	0			0	0
2862	57.7	34.8	112.4	77.3	14.95		3.01	1	1	0	1	1	1	0	0	1	0	0	0	1	1	0	1	0	0	0	1	0	0	0	0	0	0	0	1	0	0	0	0	0	0	0		0	0			0	0
2863	53.7	33.6	131.3	72.2	12.62		2.61	2	1	0	1	1	0	0	0	1	1	1	0	1	1	0	0	0	0	0	0	0	1	0	0	0	0	0	0	0	0	0	0	0	0	0		0	0			0	0
2864	58.2	31.3	65.4	75.7	18.66		2.9	1	1	0	1	0	0	0	0	1	0	0	1	1	1	0	1	0	0	0	1	0	0	0	0	0	0	0	1	0	0	0	0	0	0	0		0	0			0	0
2866	39.6	31.8	107.9	51	17.83		2.42	2	1	0	1	1	1	0	0	0	1	0	1	1	1	0	0	0	0	0	1	0	0	0	0	0	0	0	1	0	0	0	0	0	0	0		0	0			0	0
2867	69.2	22.5	81.1	71.8	15.41		2.78	2	1	0	1	1	0	0	0	1	0	0	0	1	1	0	0	0	0	0	0	0	1	0	0	0	0	0	0	0	0	0	0	0	0	0		0	0			0	0
2877	64.5	18.2	57.2	56.2	15.63		3.08	1	1	0	0	1	0	1	0	1	0	0	0	1	1	0	0	0	0	0	0	0	1	0	0	0	0	0	0	0	0	0	0	0	0	0		0	0			0	0
2878	67	22.9	70.2	62.1	28.54		3.3	1	1	0	1	1	1	1	1	0	1	0	0	1	1	0	0	0	0	0	0	1	0	0	0	0	0	0	1	0	0	0	0	0	0	0		0	0			0	0
2879	59.7	21.6	30.8	46.8	59.9		2.57	2	2	0	0	1	1	0	1	1	1	1	0	1	1	0	1	0	0	0	1	1	0	0	0	0	0	0	1	0	0	0	0	0	0	0		0	0			1	0
2881	59.5	27.4	47.8	39.3	36.08		2.34	3	1	0	0	1	0	0	0	1	1	1	0	1	1	0	1	0	0	0	1	0	0	0	0	0	0	0	1	0	0	0	0	0	0	0		0	1			0	0
2883	43	36	86.7	47.1	10.97		3.3	1	1	0	1	1	0	0	0	0	0	0	0	1	1	0	0	0	0	0	1	0	0	0	0	0	0	0	0	0	0	0	0	0	0	0		0	0			0	0
2884	48.8	25.5	76.8	53.5	24.65		3.53	1	1	0	1	1	0	1	0	0	0	0	0	1	1	0	1	0	0	0	1	0	0	0	0	0	0	0	1	0	0	0	0	0	0	0		0	0			0	0
2887	58.7	33.1	103.4	62.5	20.57		2.63	1	1	0	1	1	0	0	0	1	1	0	0	1	1	0	0	0	0	0	1	0	0	0	0	0	0	0	1	0	0	0	0	0	0	0		0	0			0	0
2889	61.5	31.3	124	50.8	16.12		2.62	2	1	0	1	1	0	1	0	0	0	0	1	1	1	0	1	0	0	0	0	0	1	0	0	0	0	0	1	0	0	0	0	0	0	0		0	0			0	0
2890	57.3	30	112.9	73	27.35		2.66	1	1	0	1	1	0	0	0	1	0	0	0	1	1	0	1	0	0	0	1	0	0	0	0	0	0	0	1	0	0	0	0	0	0	0		0	0			0	0
2892	67.7	34.6	22	62.9	19.88		2.73	2	1	0	1	1	1	0	0	1	0	0	1	1	1	0	0	0	0	0	0	1	0	0	0	0	0	0	0	0	0	0	0	0	0	0		0	0			1	0
2896	31.4	27.7	106.6	67.8	26.05		2.82	1	1	0	1	1	0	1	0	1	0	0	0	1	1	0	1	1	0	0	1	0	0	0	0	0	0	0	1	0	0	0	0	0	0	0		0	0			0	0
2900	54.3	24.4	81	53.9	14.4		2.52	1	1	0	1	1	1	0	0	1	0	0	0	1	1	0	0	0	0	0	1	0	0	0	0	0	0	0	1	0	0	0	0	0	0	0		0	0			0	0
2902	70.8	28.8	40.7	60.6	52.1		2.3	2	2	0	1	1	0	0	0	1	1	1	0	1	1	0	1	0	0	0	1	0	1	0	0	0	0	0	1	0	1	0	0	0	0	1		0	0			1	0
2903	71.3	33.4	92.3	49.6	13.87		3.23	1	1	0	1	0	0	0	0	0	0	0	0	1	1	0	1	0	0	0	1	0	0	0	0	0	0	0	1	0	1	0	0	1	0	0		0	0			0	0
2904	53.2	31.5	123.2	40.9	37.03		2.35	1	1	0	1	0	1	1	0	0	1	0	0	1	1	0	1	0	0	0	1	0	0	0	0	0	0	0	1	0	0	0	0	0	0	0		0	0			0	0
2907	60.6	28.9	98.7	64.2	6.97		2.56	1	1	0	1	1	0	0	0	1	0	0	0	1	1	0	0	0	0	0	1	0	0	0	0	0	0	0	0	0	0	0	0	0	0	0		0	0			0	0
2909	64.6	16.6	65.9	61.4	32.67		2.84	1	1	0	0	1	0	0	0	1	0	0	0	1	1	0	1	0	0	0	1	0	0	0	0	0	0	0	1	0	0	0	0	0	0	0		0	0			0	0
2910	54.2	28.9	90.2	52.8	16.4		2.41	1	1	0	1	1	1	0	0	1	1	1	0	1	1	0	0	0	0	0	1	0	0	0	0	0	0	0	0	0	0	0	0	0	0	0		0	0			0	0
2911	71.5	22	64.3	47.6	89.6		2.53	3	2	0	1	0	1	1	0	1	1	0	0	1	1	0	1	0	0	0	1	0	1	0	0	0	0	0	1	0	0	0	0	0	0	0		0	0			0	0
2912	73.6	21.6	80.1	65.3	17.86		3.48	1	1	0	1	1	1	0	0	1	0	0	0	1	1	0	1	0	0	0	0	0	1	0	0	0	0	0	1	0	0	0	0	0	0	0		0	0			0	0
2913	39.4	25.9	110.1	49.4	17.14		3.39	1	1	0	1	1	0	0	0	0	0	0	0	1	1	0	0	0	0	0	1	0	0	0	0	0	0	0	0	0	0	0	0	0	0	0		0	0			0	0
2914	81.1	22.8	86.9	52.3	17.63		2.67	3	1	0	1	1	1	0	0	1	1	1	0	1	1	0	1	0	0	0	1	0	0	0	0	0	0	0	1	0	0	0	0	0	0	0		0	0			0	0
2919	64.6	24.2	44.7	44.8	32.01		2.89	1	1	0	1	1	1	1	0	0	0	0	0	1	1	0	1	0	0	0	1	0	0	0	0	0	0	0	1	0	0	0	0	0	0	0		1	1			1	1
2920	78	20.8	76.9	64.2	105.5		2.55	3	3	0	1	1	0	0	0	1	0	0	0	1	1	0	1	0	0	0	1	1	1	0	0	0	0	0	1	0	0	0	0	0	0	0		0	0			0	0
2921	65.4	34.8	92.9	63.7	15.78		3.4	2	1	0	1	1	1	0	1	0	0	0	0	1	1	0	1	0	0	0	1	0	0	0	0	0	0	0	1	0	0	0	0	0	0	0		0	0			0	0
2922	63.3	17.9	96.6	35.6	77.3		3.02	3	3	0	0	1	0	0	0	1	0	0	0	1	1	0	1	0	0	0	1	1	1	0	0	0	0	0	1	0	0	0	0	0	0	0		0	0			0	0
2926	53.4	21	65.9	45.2	8.68		2.96	1	1	0	1	1	0	0	0	1	0	0	0	1	1	0	0	0	0	0	1	0	0	0	0	0	0	0	0	0	0	0	0	0	0	0		0	0			0	0
2927	51.8	17.7	70.7	51.7	17.2		3.49	1	1	0	1	1	0	0	0	1	0	0	0	1	1	0	0	0	0	0	1	0	0	0	0	0	0	0	1	0	0	0	0	0	0	0		0	0			0	0
2934	47.5	24.9	81.7	72.7	35.23		2.98	1	1	0	1	1	0	1	0	1	1	1	0	1	1	0	1	0	0	0	1	0	0	0	0	0	0	0	1	0	0	0	0	0	0	0		0	0			0	0
2937	57.9	20.3	79.7	54.3	22.49		2.53	1	1	0	1	1	1	0	0	1	1	1	0	1	1	1	1	0	0	0	0	1	0	0	0	0	0	0	1	0	0	0	0	0	0	0		0	0			0	0
2940	54.4	28.4	116.6	76	39.93		2.43	1	1	0	1	0	1	0	0	0	1	1	0	1	1	0	1	0	0	0	0	0	1	0	0	0	0	0	1	0	0	0	0	0	0	0		0	0			0	0
2942	69.1	34.8	94.9	61.5	13.31		3.07	1	1	0	1	1	0	0	0	1	0	0	0	1	1	0	1	0	0	0	0	0	1	0	0	0	0	0	1	0	0	0	0	0	0	0		0	0			0	0
2943	64.5	31.9	92	54	14.04		3.01	1	1	0	1	0	1	1	0	1	1	1	0	1	1	0	0	0	0	0	1	0	0	0	0	0	0	0	1	0	0	0	0	0	0	0		0	0			0	0
2945	62.3	15.4	90.8	62.3	37.73		3.01	1	1	0	0	1	0	0	0	0	0	0	1	1	1	0	1	0	0	0	0	0	1	0	0	0	0	0	1	0	0	0	0	0	0	0		0	0			0	0
2947	61.3	22.3	103.4	48.4	20.86		3.53	1	1	0	1	0	0	0	0	0	0	0	0	1	1	0	0	0	0	0	1	0	0	0	0	0	0	0	1	0	1	0	0	0	0	1		0	0			0	0
2955	66.2	25.8	52.8	53.5	12.34		2.7	1	1	0	1	1	1	0	0	1	0	0	0	1	1	0	1	0	0	0	0	1	0	0	0	0	0	0	0	0	0	0	0	0	0	0		0	0			0	0
2957	57.6	26.1	67.9	69.4	17.07		3.18	1	1	0	0	1	0	0	0	0	0	0	1	1	1	0	1	0	0	0	0	0	1	0	0	0	0	0	1	0	0	0	0	0	0	0		0	0			0	1
2958	60.6	40.6	76.3	65.5	73.8		3.58	3	2	0	1	1	0	1	0	0	0	0	1	1	1	0	1	0	0	0	1	1	0	0	0	0	0	0	1	0	0	0	0	0	0	0		0	0			0	0
2966	80	35.2	88.1	60.7	52.8		2.62	2	2	0	1	1	0	0	0	1	1	0	0	1	1	0	1	0	0	0	1	1	0	0	0	0	0	0	1	0	0	0	0	0	0	0		0	0			0	0
2975	58.7	32.3	160.1	73.3	120.3		2.73	2	2	0	1	1	1	0	0	0	0	0	1	1	1	1	0	1	0	0	0	1	1	0	0	0	0	0	1	0	1	0	0	0	1	1		0	0			0	0
2979	41.2	29.3	97.2	57.2	13.25		2.88	1	1	0	0	1	0	0	0	0	0	0	0	1	1	0	1	0	0	0	0	0	1	0	0	0	0	0	1	0	0	0	0	0	0	0		0	0			0	0
2983	69	28.5	99.9	50.1	17.71		2.55	1	1	0	1	0	0	0	0	1	1	0	0	1	1	0	1	0	0	0	1	0	0	0	0	0	0	0	0	0	0	0	0	0	0	0		0	0			0	0
2984	43.7	31.8	126.8	44.5	15.98		2.8	1	1	0	1	1	1	0	0	0	0	0	1	1	1	0	0	0	0	0	0	1	0	0	0	0	0	0	0	0	0	0	0	0	0	0		0	0			0	0
2985	64.5	24.3	113.5	60.5	22.98		2.72	1	1	0	1	1	1	0	0	0	0	0	0	1	1	0	0	0	0	0	1	0	0	0	0	0	0	0	1	0	0	0	0	0	0	0		0	0			0	0
2988	70.3	31.2	94	69.4	12.47		2.64	1	1	0	1	1	0	0	0	1	0	0	1	1	1	0	1	0	0	0	0	0	1	0	0	0	0	0	0	0	0	0	0	0	0	0		0	0			0	0
2990	47.1	26.4	25.3	62.6	49		2.55	3	2	0	1	1	0	1	0	1	0	0	0	1	1	0	0	0	0	0	1	0	1	0	0	0	0	0	1	0	0	0	0	0	0	0		0	0			0	0
2991	62.6	19	66	46.3	13.61		2.87	1	1	0	0	1	0	0	0	0	0	0	1	1	1	0	1	0	0	0	0	1	0	0	0	0	0	0	0	0	0	0	0	0	0	0		0	0			0	0
2992	61.8	21.1	95.1	64.6	17.01		2.5	3	1	0	0	1	0	1	0	0	0	0	0	1	1	0	0	0	0	0	1	0	0	0	0	0	0	0	0	0	0	0	0	0	0	0		0	0			0	0
2993	65.4	30.9	113.6	57.7	15.81		3.27	2	1	0	1	1	0	0	0	0	1	0	1	1	1	0	0	0	0	0	0	0	1	0	0	0	0	0	0	0	1	0	0	1	0	0		0	0			0	0
2997	65.6	33.3	37.9	50	63.4		2.5	3	2	0	1	1	0	1	0	1	1	0	0	1	1	0	1	0	1	1	1	0	1	0	0	0	0	0	1	0	0	0	0	0	0	0		0	0			0	0
2998	52.3	30.8	115.1	58.7	16.67		3.17	1	1	0	1	1	0	0	0	0	0	0	1	1	1	0	1	0	0	0	0	0	1	0	0	0	0	0	1	0	1	0	0	0	1	1		0	0			0	0
3000	78	21.7	97.7	59.8	13.96		2.88	1	1	0	1	1	1	0	0	1	0	0	1	1	1	0	0	0	0	0	1	0	0	0	0	0	0	0	1	0	1	0	0	1	0	1		0	0			0	0
3002	50.4	21.9	141.6	59.7	16.95		3.16	2	1	0	1	0	0	0	0	1	0	0	1	1	1	0	1	0	0	0	0	1	0	0	0	0	0	0	1	0	0	0	0	0	0	0		0	0			0	0
3005	47.9	17.2	61.1	55.7	16.33		3.67	1	1	0	0	1	0	1	0	1	0	0	0	1	1	0	1	0	0	0	0	1	0	0	0	0	0	0	1	0	0	0	0	0	0	0		0	0			0	0
3011	49.5	22.8	80.7	51	13		2.88	1	1	0	1	1	1	0	0	0	0	0	0	1	1	0	1	0	0	0	1	0	0	0	0	0	0	0	0	0	0	0	0	0	0	0		0	0			0	0
3012	78.3	34.4	50	47.4	29.23		3.05	1	1	0	1	1	1	0	0	0	1	0	1	1	1	0	1	0	0	0	1	0	0	0	0	0	0	0	1	1	1	1	1	0	0	1		1	0			1	1
3013	55.1	24.5	79.4	47.6	15.27		2.52	1	1	0	1	1	1	0	0	1	0	0	0	1	1	0	1	0	0	0	0	0	1	0	0	0	0	0	1	0	0	0	0	0	0	0		0	0			0	0
3014	72.1	27.6	95.3	48.6	25.86		2.42	2	1	0	1	1	0	0	0	1	0	0	0	1	1	0	0	0	0	0	0	1	0	0	0	0	0	0	1	0	0	0	0	0	0	0		0	0			0	0
3015	58.1	29.3	93.5	54.1	79.1		2.3	2	2	0	1	1	0	0	0	0	1	1	0	1	1	0	1	0	0	0	1	0	1	0	0	0	0	0	1	0	0	0	0	0	0	0		0	0			0	0
3018	78.5	24.4	93.7	64.1	17.35		2.3	2	1	0	1	1	0	0	0	1	1	1	0	1	1	0	1	0	0	0	1	0	0	0	0	0	0	0	1	0	1	0	0	1	0	1		0	0			0	0
3021	73.6	18.3	78.3	62	22.41		2.37	1	1	0	0	1	0	0	0	0	1	0	0	1	1	0	1	0	0	0	1	0	0	0	0	0	0	0	1	0	0	0	0	0	0	0		0	0			0	0
3022	48.8	22.2	115.8	64.4	16.65		2.62	1	1	0	1	1	1	0	0	1	0	0	0	1	1	0	1	0	0	0	0	0	1	0	0	0	0	0	0	0	0	0	0	0	0	0		0	0			0	0
3023	53.9	18.2	59.5	66.9	24.09		3.21	1	1	0	0	1	0	0	0	0	0	0	1	1	1	0	1	0	0	0	1	0	0	0	0	0	0	0	1	0	0	0	0	0	0	0		0	0			0	0
3025	67.2	27.5	37.6	58.9	12.77		2.74	2	1	0	0	1	0	0	0	0	0	0	0	1	1	0	1	0	0	0	1	0	0	0	0	0	0	0	1	0	0	0	0	0	0	0		0	1			0	0
3028	54.8	22.9	128.6	45.2	9.69		2.76	1	1	0	1	1	0	1	0	0	1	0	0	1	1	0	0	0	0	0	1	0	0	0	0	0	0	0	0	0	0	0	0	0	0	0		0	0			0	0
3029	60.2	34.7	101.3	60.7	33.27		3.53	2	1	0	1	1	1	0	0	0	0	0	1	1	1	0	1	0	0	0	0	1	0	0	0	0	0	0	1	0	1	0	0	0	0	1		0	0			0	0
3031	57	19.7	84.9	47	16.55		3.19	1	1	0	0	0	0	0	0	1	0	0	1	1	1	0	1	0	0	0	1	0	0	0	0	0	0	0	1	0	0	0	0	0	0	0		0	0			0	0
3032	51.3	34.3	66.1	60	16.69		2.54	2	1	0	1	1	1	0	0	1	1	0	0	1	1	0	0	0	0	0	1	0	0	0	0	0	0	0	1	0	0	0	0	0	0	0		0	0			0	0
3035	43.5	23.9	75.7	36.3	18.17		4.24	2	1	0	1	0	0	0	0	1	0	0	1	1	1	0	1	0	0	0	0	0	1	0	0	0	0	0	0	0	0	0	0	0	0	0		0	0			0	0
3041	77.6	28.7	68.9	73	87.7		2.63	3	2	0	0	1	0	0	0	1	1	0	0	1	1	0	1	0	0	0	1	1	0	0	0	0	0	0	1	0	0	0	0	0	0	0		0	0			0	0
3042	64.4	26	84.2	63.1	107.8		3.45	2	2	0	1	0	0	1	0	0	0	0	0	1	1	0	1	0	0	0	1	0	1	0	0	0	0	0	1	0	1	0	0	0	0	1		0	0			0	0
3048	68.8	31.2	101	59.5	18.98		3.09	1	1	0	1	0	1	0	0	1	0	0	1	1	1	0	1	0	0	0	0	0	1	0	0	0	0	0	0	0	0	0	0	0	0	0		0	0			0	0
3049	60.4	35.3	124.8	57	18.46		2.88	1	1	0	1	1	0	0	0	1	0	0	0	1	1	0	0	0	0	0	1	0	0	0	0	0	0	0	0	0	0	0	0	0	0	0		0	0			0	0
3050	71.9	21.6	115	46.4	38.8		3.25	3	2	0	1	0	1	0	0	0	1	0	0	1	1	0	0	0	0	0	1	1	0	0	0	0	0	0	1	0	1	0	0	0	0	1		0	0			0	0
3051	81	18	94.4	59.8	35.91		2.41	2	1	0	1	1	0	0	0	0	1	1	0	1	1	0	1	0	0	0	1	0	0	0	0	0	0	0	1	0	0	0	0	0	0	0		0	0			0	0
3056	73.5	15.5	87.4	45.4	12.12		2.43	2	1	0	0	0	0	0	0	0	0	0	1	1	1	0	1	0	0	0	0	1	0	0	0	0	0	0	1	0	0	0	0	0	0	0		0	0			0	0
3060	47.3	28.8	126.4	45.2	41.31		2.87	1	1	0	1	1	1	0	0	0	1	1	0	1	1	0	1	0	0	0	1	0	0	0	0	0	0	0	1	0	0	0	0	0	0	0		0	0			0	0
3063	61.7	29.5	94.3	56	15.46		3.07	1	1	0	1	0	1	0	0	1	0	0	0	1	1	0	1	0	0	0	0	0	1	0	0	0	0	0	1	0	0	0	0	0	0	0		0	0			0	0
3064	64.8	22.4	49.2	56.7	70.3		2.64	3	2	0	1	0	1	0	0	1	1	1	0	1	1	0	1	0	1	1	1	1	0	0	0	0	0	0	1	0	0	0	0	0	0	0		0	0			0	0
3066	59.2	18.1	69.5	46.7	15.72		3.2	2	1	0	0	1	0	0	0	1	1	0	0	1	1	0	1	0	0	0	0	0	1	0	0	0	0	0	0	0	0	0	0	0	0	0		0	0			0	0
3067	63.7	28.7	124.8	62.2	45		2.52	3	2	0	1	1	0	1	0	1	1	1	0	1	1	0	0	0	0	0	1	0	1	0	0	0	0	0	0	0	0	0	0	0	0	0		0	0			0	0
3070	63.1	23.5	110.5	69.5	26.89		3.26	2	1	0	1	0	0	0	0	1	0	0	0	1	1	0	1	0	0	0	0	1	0	0	0	0	0	0	1	0	0	0	0	0	0	0		0	0			0	0
3076	60	24.5	81.2	47.1	23.62		3.3	1	1	0	1	1	0	1	0	0	0	0	1	1	1	0	1	0	0	0	1	0	0	0	0	0	0	0	1	0	0	0	0	0	0	0		0	0			0	0
3079	59.5	25.2	100.6	44.1	59.7		3.26	3	2	0	1	0	1	0	0	0	0	0	1	1	0	0	1	0	0	0	1	1	0	0	0	0	0	0	1	0	0	0	0	0	0	0		0	0			0	0
3085	74.9	35	85.8	40.8	15.89		2.86	1	1	0	1	1	0	0	0	0	0	0	0	1	1	0	0	0	0	0	1	0	0	0	0	0	0	0	0	0	0	0	0	0	0	0		0	0			0	0
3089	80.8	27.5	64.6	50.3	18.04		2.77	2	1	0	1	1	1	0	0	0	1	0	1	1	1	0	1	0	0	0	0	0	1	0	0	0	0	0	0	0	0	0	0	0	0	0		0	0			1	0
3094	71	32.9	96.1	60.9	56.9		2.73	2	2	0	1	1	1	0	0	1	1	0	0	1	1	0	1	0	0	0	1	0	1	0	0	0	0	0	1	0	0	0	0	0	0	0		0	0			0	0
3103	66.4	27.1	73.7	58.5	16.3		2.5	1	1	0	1	1	0	0	0	0	0	0	1	1	1	0	1	0	0	0	1	0	0	0	0	0	0	0	1	0	0	0	0	0	0	0		0	0			0	0
3104	80.4	36.9	58.9	55.8	27.46		2.93	1	1	0	1	1	0	0	0	0	0	0	0	1	1	0	0	0	0	0	1	0	0	0	0	0	0	0	1	0	0	0	0	0	0	0		0	0			1	0
3106	76.7	34.5	51.3	70	21.38		2.75	2	1	0	1	1	0	0	0	0	0	0	0	1	1	0	1	0	0	0	1	0	0	0	0	0	0	0	1	0	1	0	0	0	0	1		0	0			0	0
3108	83.4	18.7	71.2	55.6	25.31		3.09	1	1	0	1	1	1	0	1	0	0	0	0	1	1	0	1	0	0	0	1	0	0	0	0	0	0	0	1	0	0	0	0	0	0	0		0	0			0	0
3111	60.2	30.9	125.5	44.2	37.8		3.92	1	1	0	1	1	0	0	0	0	0	0	0	1	1	0	1	0	0	0	1	0	0	0	0	0	0	0	1	0	1	0	0	0	0	1		0	0			0	0
3112	54.4	32.3	75.4	42.4	25.52		3.99	1	1	0	1	1	1	0	0	0	0	0	1	1	1	0	1	0	0	0	0	0	1	0	0	0	0	0	1	0	0	0	0	0	0	0		0	0			0	0
3113	63.4	18	73.9	51.4	31.11		2.4	2	1	0	0	1	0	0	0	1	1	0	0	1	1	0	1	0	0	0	1	0	0	0	0	0	0	0	1	0	0	0	0	0	0	0		0	0			0	0
3117	58.5	20.7	88.7	37.8	29.37		3.33	1	1	0	1	1	1	0	0	0	0	0	0	1	1	0	1	0	0	0	1	0	0	0	0	0	0	0	1	0	0	0	0	0	0	0		0	0			0	0
3126	77.9	32.7	113.5	70.8	16.76		3.07	1	1	0	1	1	0	0	0	0	0	0	0	1	1	0	1	0	0	0	0	0	1	0	0	0	0	0	0	0	0	0	0	0	0	0		0	0			0	0
3130	46.1	22.1	113.9	74	30.06		3.17	1	1	0	1	1	1	0	0	1	0	0	0	1	1	0	1	0	0	0	0	0	1	0	0	0	0	0	1	0	0	0	0	0	0	0		0	0			0	0
3132	79.1	27.5	83.6	61.6	17.86		3.02	2	1	0	1	1	0	0	0	1	0	0	0	1	1	0	0	0	0	0	1	0	0	0	0	0	0	0	0	0	0	0	0	0	0	0		0	0			0	0
3135	56	37.5	87.8	48.6	27.46		2.43	1	1	0	1	0	0	0	0	1	1	1	0	1	1	0	1	0	0	0	1	0	0	0	0	0	0	0	1	0	0	0	0	0	0	0		0	0			0	0
3138	48.2	33.3	85.6	53	27.95		2.97	2	1	0	1	1	0	0	0	0	1	0	0	1	1	0	0	0	0	0	1	0	0	0	0	0	0	0	1	0	0	0	0	0	0	0		0	0			0	0
3140	44.7	22.6	69.6	61.5	12.99		3.03	1	1	0	0	1	0	0	1	1	1	1	0	1	1	0	1	0	0	0	1	0	0	0	0	0	0	0	1	0	0	0	0	0	0	0		0	0			0	0
3141	47.7	28	36.1	35.6	31.49		2.54	1	1	0	1	1	1	0	0	0	0	0	0	1	1	0	1	1	0	0	0	0	1	0	0	0	0	0	1	0	1	0	0	0	1	1		1	0			0	1
3143	68	27.5	128.8	66	16.98		3.19	1	1	0	1	0	0	0	0	0	0	0	1	1	1	0	0	0	0	0	0	0	1	0	0	0	0	0	0	0	0	0	0	0	0	0		0	0			0	0
3144	54	28	49.5	40.9	42.17		2.54	2	1	0	1	1	1	0	0	0	1	1	0	1	1	0	0	0	0	0	1	0	0	0	0	0	0	0	1	0	1	0	0	0	1	1		0	0			0	0
3152	61.7	33.1	121.4	45.9	47.6		3.46	3	2	0	1	1	0	1	0	0	1	1	1	1	0	0	1	0	0	0	1	0	1	0	0	0	0	0	1	0	0	0	0	0	0	0		0	0			0	0
3154	57.4	22.1	113.9	42.5	28.29		3.09	2	1	0	1	0	0	0	0	1	1	0	0	1	1	0	1	0	0	0	1	0	0	0	0	0	0	0	1	0	0	0	0	0	0	0		0	0			0	0
3160	50.5	29.7	110.5	41.5	74.8		2.56	3	2	0	1	1	0	1	0	0	1	0	0	1	1	1	1	0	0	0	1	0	1	0	0	0	0	0	1	0	0	0	0	0	0	0		0	0			0	0
3164	66.7	35.4	106.8	46.3	71		3.21	2	2	0	1	1	0	0	0	1	0	0	0	1	1	1	1	0	1	1	1	1	0	0	0	0	0	0	1	0	0	0	0	0	0	0		0	0			0	0
3172	76	27.2	37.9	62.2	16.89		3.44	1	1	0	1	1	1	0	0	0	0	0	0	1	1	0	1	0	0	0	0	0	1	0	0	0	0	0	0	0	0	0	0	0	0	0		0	0			0	0
3176	53.2	19.7	108.2	72	34.89		2.54	2	1	0	1	1	0	0	1	1	1	1	0	1	1	0	0	0	0	0	0	0	1	0	0	0	0	0	1	0	0	0	0	0	0	0		0	0			0	0
3178	72.2	25.9	75	40.7	18.75		3.16	1	1	0	1	1	0	1	1	0	1	0	1	1	1	0	1	0	0	0	0	0	1	0	0	0	0	0	0	0	0	0	0	0	0	0		0	0			0	0
3180	71.6	16.9	60.5	69.2	14.76		3.56	2	1	0	0	1	0	0	0	1	0	0	0	1	1	0	0	0	0	0	0	0	1	0	0	0	0	0	0	0	0	0	0	0	0	0		0	0			0	0
3183	64.7	26	143.6	40.4	9.43		2.79	1	1	0	1	1	0	0	0	0	1	0	0	1	1	0	1	0	0	0	1	0	0	0	0	0	0	0	0	0	0	0	0	0	0	0		0	0			0	0
3184	47.7	23.6	77.9	47.8	24.21		2.67	3	1	0	1	1	0	1	0	1	1	1	1	1	1	0	1	0	0	0	1	0	0	0	0	0	0	0	1	0	0	0	0	0	0	0		0	0			0	0
3187	56.4	30.4	113.4	72.6	24.72		3.26	1	1	0	1	1	1	0	0	0	0	0	0	0	1	0	0	0	0	0	0	0	1	0	0	0	0	0	1	0	0	0	0	0	0	0		0	0			0	0
3189	78.4	19.5	37.6	38.5	34.01		2.57	2	1	0	0	0	0	0	0	0	1	1	0	1	1	1	1	0	0	0	0	1	0	0	0	0	0	0	1	0	0	0	0	0	0	0		0	1			1	0
3194	79.7	21.1	108.5	64	27.36		2.82	1	1	0	1	0	0	0	0	1	1	0	0	1	1	0	0	0	0	0	1	0	0	0	0	0	0	0	1	0	0	0	0	0	0	0		0	0			0	0
3198	79.7	20.9	69.3	77.6	113.8		3.7	3	3	0	0	1	1	0	0	0	0	0	0	1	1	0	1	0	0	0	1	1	1	0	0	0	0	0	1	0	0	0	0	0	0	0		0	0			0	0
3202	41.5	27	95.2	73.7	34.31		2.64	1	1	0	1	0	0	1	0	1	0	0	0	1	1	0	1	0	0	0	1	0	0	0	0	0	0	0	1	0	0	0	0	0	0	0		0	0			0	0
3205	63.5	20	87	53	23.79		2.62	1	1	0	0	1	0	0	0	1	0	0	0	1	1	0	1	0	0	0	1	0	0	0	0	0	0	0	1	0	1	0	0	0	0	1		0	0			0	0
3212	77.7	25.3	106.7	53.1	37.3		3.23	2	2	0	0	1	0	0	0	1	0	0	1	1	1	0	1	0	0	0	1	1	0	0	0	0	0	0	0	0	0	0	0	0	0	0		0	0			0	0
3214	49.4	30.2	56.5	59.1	5.95		2.59	1	1	0	1	1	0	0	0	1	0	0	0	1	1	0	0	0	0	0	1	0	0	0	0	0	0	0	0	0	0	0	0	0	0	0		0	0			0	0
3219	74.3	33.5	34	46.7	17.16		2.71	2	1	0	1	1	0	0	0	0	0	0	0	1	1	0	1	0	0	0	0	0	1	0	0	0	0	0	1	0	0	0	0	0	0	0		0	0			0	0
3223	59.3	21.9	74.7	53.6	18.3		2.64	1	1	0	0	1	0	0	0	0	0	0	0	1	1	0	1	0	0	0	1	0	0	0	0	0	0	0	0	0	0	0	0	0	0	0		0	0			0	0
3224	35.3	35.4	63.5	45.4	88.5		2.36	2	2	0	1	0	0	0	0	0	1	0	0	1	1	0	1	1	1	1	1	1	0	0	0	0	0	0	1	0	0	0	0	0	0	0		0	0			0	0
3226	70	29.9	97.1	61.1	16.15		2.73	2	1	0	1	1	1	1	0	0	0	0	0	1	1	0	1	0	0	0	1	0	0	0	0	0	0	0	1	0	0	0	0	0	0	0		0	0			0	0
3227	53.5	35.3	47.9	45.8	27.37		2.76	1	1	0	1	1	0	0	0	0	1	1	0	1	1	0	0	0	0	0	1	0	0	0	0	0	0	0	1	0	0	0	0	0	0	0		0	0			0	0
3230	79.2	32.3	33.6	39.3	26.14		2.75	1	1	0	1	1	0	0	0	1	0	0	0	1	1	1	1	0	0	0	1	0	0	0	0	0	0	0	1	0	0	0	0	0	0	0		0	0			0	0
3231	69.1	33.7	76	51.3	26.29		2.93	1	1	0	1	1	0	0	0	0	0	0	0	1	1	0	1	0	0	0	1	0	0	0	0	0	0	0	1	0	0	0	0	0	0	0		0	0			0	0
3235	74.7	16.7	93	72.3	27.76		2.62	1	1	0	0	1	0	0	0	1	0	0	0	1	1	0	1	0	0	0	1	0	0	0	0	0	0	0	1	0	0	0	0	0	0	0		0	0			0	0
3237	58	26.8	61.2	43.8	20.27		2.5	1	1	0	0	1	0	0	0	1	1	0	0	1	1	0	1	0	0	0	1	0	0	0	0	0	0	0	1	0	0	0	0	0	0	0		0	0			0	0
3239	63	31.5	112.7	37.6	21.63		2.54	1	1	0	1	1	0	0	0	1	0	0	1	1	1	0	1	0	0	0	1	0	0	0	0	0	0	0	1	0	0	0	0	0	0	0		0	0			0	0
3240	58.4	20.1	56.3	55.2	17.72		3.32	1	1	0	1	1	1	0	0	0	0	0	1	1	1	0	0	0	0	0	1	0	0	0	0	0	0	0	1	0	0	0	0	0	0	0		0	0			0	0
3242	63.6	24.6	51.5	55.4	47.9		2.79	2	2	0	0	1	0	0	0	1	0	0	0	1	1	0	1	0	0	0	1	0	1	0	0	0	0	0	0	0	0	0	0	0	0	0		0	0			0	0
3243	68.7	25.2	81.5	62.3	16.87		2.97	1	1	0	1	1	0	0	0	1	0	0	0	1	1	0	1	0	0	0	1	0	0	0	0	0	0	0	0	0	0	0	0	0	0	0		0	0			0	0
3244	72.9	32.1	99.3	63.9	57.4		2.93	3	2	0	1	0	1	0	0	0	1	0	0	1	1	0	1	0	0	0	1	1	0	0	0	0	0	0	1	0	0	0	0	0	0	0		0	0			0	0
3255	78.3	17.7	127.8	40.8	28.35		2.97	1	1	0	1	1	1	0	0	1	0	0	0	1	1	0	1	0	0	0	0	1	0	0	0	0	0	0	1	0	0	0	0	0	0	0		0	0			0	0
3259	74.1	23.6	110.3	45.4	12.31		3.27	2	1	0	1	1	0	0	0	1	1	0	1	1	1	0	1	0	0	0	1	0	0	0	0	0	0	0	0	0	0	0	0	0	0	0		0	0			0	0
3260	64.6	14.2	29.4	56.2	39.8		3.43	2	2	0	0	1	1	0	0	0	0	0	1	1	1	0	1	0	0	0	1	0	1	0	0	0	0	0	0	0	0	0	0	0	0	0		0	0			0	0
3262	80.7	24.3	50.3	51.4	13.53		2.64	2	1	0	0	1	0	0	0	0	0	0	1	1	1	0	0	0	0	0	0	0	1	0	0	0	0	0	0	0	0	0	0	0	0	0		0	0			0	0
3265	55.8	26.3	83.5	40.1	29.42		2.88	2	1	0	1	0	1	0	0	1	1	1	1	1	1	1	1	1	0	0	1	0	0	0	0	0	0	0	1	0	0	0	0	0	0	0		0	0			0	0
3269	44.2	27.5	38.8	59.1	62.24		2.3	1	1	0	1	1	1	0	0	0	1	1	0	1	1	1	1	0	0	0	0	0	1	0	0	0	0	0	1	0	0	0	0	0	0	0		0	1			0	0
3273	75.5	28.5	126.1	63.2	22.09		2.81	1	1	0	1	1	0	0	0	1	0	0	0	1	1	0	1	0	0	0	1	0	0	0	0	0	0	0	1	0	0	0	0	0	0	0		0	0			0	0
3277	62.7	23.4	40.7	51.9	50.26		2.71	2	1	0	1	0	1	1	0	1	1	1	0	1	1	0	1	0	0	0	0	1	0	0	0	0	0	0	1	0	0	0	0	0	0	0		0	1			0	0
[truncated: 433 more rows]
[truncated: 18 more columns]
